# Supplementary material for: Priority index for critical Covid-19 identifies clinically actionable targets and drugs
Source: Commun Biol. 2024 Feb 16;7:189. doi: 10.1038/s42003-024-05897-0 (PMC10873402; doi:10.1038/s42003-024-05897-0)
Supplement: Supplementary file 2 — Supplementary Data 1 [file 42003_2024_5897_MOESM2_ESM.xlsx]

## Sheet: SData2
Supplementary Data 1 | Performance benchmarking between PIT, Naïve, and BioGRID.
Methods	Specificity	Sensitivity
PIT	1	0
PIT	1	0.0107527
PIT	1	0.0215054
PIT	1	0.0322581
PIT	1	0.0430108
PIT	1	0.0537634
PIT	1	0.0645161
PIT	1	0.0752688
PIT	1	0.0860215
PIT	1	0.0967742
PIT	1	0.107527
PIT	1	0.11828
PIT	1	0.129032
PIT	1	0.139785
PIT	1	0.150538
PIT	1	0.16129
PIT	1	0.172043
PIT	1	0.182796
PIT	1	0.193548
PIT	1	0.204301
PIT	1	0.215054
PIT	1	0.225806
PIT	1	0.236559
PIT	1	0.247312
PIT	1	0.258065
PIT	1	0.268817
PIT	1	0.27957
PIT	1	0.290323
PIT	1	0.301075
PIT	1	0.311828
PIT	1	0.322581
PIT	1	0.333333
PIT	1	0.344086
PIT	1	0.354839
PIT	1	0.365591
PIT	1	0.376344
PIT	1	0.387097
PIT	1	0.397849
PIT	0.975	0.397849
PIT	0.975	0.408602
PIT	0.975	0.419355
PIT	0.975	0.430108
PIT	0.95	0.430108
PIT	0.925	0.430108
PIT	0.9	0.430108
PIT	0.9	0.44086
PIT	0.9	0.451613
PIT	0.9	0.462366
PIT	0.9	0.473118
PIT	0.9	0.483871
PIT	0.9	0.494624
PIT	0.9	0.505376
PIT	0.9	0.516129
PIT	0.9	0.526882
PIT	0.9	0.537634
PIT	0.875	0.537634
PIT	0.875	0.548387
PIT	0.875	0.55914
PIT	0.875	0.569892
PIT	0.875	0.580645
PIT	0.875	0.591398
PIT	0.85	0.591398
PIT	0.85	0.602151
PIT	0.825	0.602151
PIT	0.825	0.612903
PIT	0.825	0.623656
PIT	0.825	0.634409
PIT	0.825	0.645161
PIT	0.825	0.655914
PIT	0.8	0.655914
PIT	0.775	0.655914
PIT	0.775	0.666667
PIT	0.75	0.666667
PIT	0.75	0.677419
PIT	0.75	0.688172
PIT	0.75	0.698925
PIT	0.75	0.709677
PIT	0.75	0.72043
PIT	0.725	0.72043
PIT	0.7	0.72043
PIT	0.7	0.731183
PIT	0.7	0.741935
PIT	0.7	0.752688
PIT	0.675	0.752688
PIT	0.675	0.763441
PIT	0.65	0.763441
PIT	0.65	0.774194
PIT	0.65	0.784946
PIT	0.625	0.784946
PIT	0.6	0.784946
PIT	0.6	0.795699
PIT	0.575	0.795699
PIT	0.575	0.806452
PIT	0.575	0.817204
PIT	0.55	0.817204
PIT	0.525	0.817204
PIT	0.525	0.827957
PIT	0.525	0.83871
PIT	0.525	0.849462
PIT	0.525	0.860215
PIT	0.525	0.870968
PIT	0.5	0.870968
PIT	0.5	0.88172
PIT	0.475	0.88172
PIT	0.45	0.88172
PIT	0.425	0.88172
PIT	0.4	0.88172
PIT	0.375	0.88172
PIT	0.35	0.88172
PIT	0.35	0.892473
PIT	0.35	0.903226
PIT	0.325	0.903226
PIT	0.3	0.903226
PIT	0.275	0.903226
PIT	0.25	0.903226
PIT	0.225	0.903226
PIT	0.2	0.903226
PIT	0.175	0.903226
PIT	0.175	0.913978
PIT	0.175	0.924731
PIT	0.15	0.924731
PIT	0.15	0.935484
PIT	0.15	0.946237
PIT	0.125	0.946237
PIT	0	1
Naive	1	0
Naive	1	0.0104167
Naive	1	0.0208333
Naive	1	0.03125
Naive	1	0.0416667
Naive	1	0.0520833
Naive	1	0.0625
Naive	1	0.0729167
Naive	1	0.0833333
Naive	1	0.09375
Naive	1	0.104167
Naive	1	0.114583
Naive	0.97561	0.197917
Naive	0.95122	0.260417
Naive	0.95122	0.302083
Naive	0.95122	0.354167
Naive	0.95122	0.40625
Naive	0.926829	0.458333
Naive	0.804878	0.53125
Naive	0.756098	0.708333
Naive	0.439024	0.802083
Naive	0	1
BioGRID	1	0
BioGRID	1	0.010989
BioGRID	1	0.021978
BioGRID	1	0.032967
BioGRID	1	0.043956
BioGRID	1	0.0549451
BioGRID	1	0.0659341
BioGRID	1	0.0769231
BioGRID	1	0.0879121
BioGRID	1	0.0989011
BioGRID	1	0.10989
BioGRID	1	0.120879
BioGRID	1	0.131868
BioGRID	1	0.142857
BioGRID	0.973684	0.142857
BioGRID	0.973684	0.153846
BioGRID	0.973684	0.164835
BioGRID	0.973684	0.175824
BioGRID	0.973684	0.186813
BioGRID	0.947368	0.186813
BioGRID	0.921053	0.186813
BioGRID	0.921053	0.197802
BioGRID	0.894737	0.197802
BioGRID	0.868421	0.197802
BioGRID	0.868421	0.208791
BioGRID	0.868421	0.21978
BioGRID	0.868421	0.230769
BioGRID	0.868421	0.241758
BioGRID	0.868421	0.252747
BioGRID	0.868421	0.263736
BioGRID	0.868421	0.274725
BioGRID	0.868421	0.285714
BioGRID	0.842105	0.285714
BioGRID	0.842105	0.296703
BioGRID	0.842105	0.307692
BioGRID	0.842105	0.318681
BioGRID	0.842105	0.32967
BioGRID	0.842105	0.340659
BioGRID	0.842105	0.351648
BioGRID	0.842105	0.362637
BioGRID	0.842105	0.373626
BioGRID	0.842105	0.384615
BioGRID	0.815789	0.384615
BioGRID	0.815789	0.395604
BioGRID	0.815789	0.406593
BioGRID	0.815789	0.417582
BioGRID	0.815789	0.428571
BioGRID	0.815789	0.43956
BioGRID	0.815789	0.450549
BioGRID	0.815789	0.461538
BioGRID	0.815789	0.472527
BioGRID	0.815789	0.483516
BioGRID	0.815789	0.494505
BioGRID	0.815789	0.505495
BioGRID	0.789474	0.505495
BioGRID	0.763158	0.505495
BioGRID	0.763158	0.516484
BioGRID	0.763158	0.527473
BioGRID	0.763158	0.538462
BioGRID	0.763158	0.549451
BioGRID	0.763158	0.56044
BioGRID	0.763158	0.571429
BioGRID	0.763158	0.582418
BioGRID	0.736842	0.582418
BioGRID	0.736842	0.593407
BioGRID	0.736842	0.604396
BioGRID	0.710526	0.604396
BioGRID	0.684211	0.604396
BioGRID	0.684211	0.615385
BioGRID	0.684211	0.626374
BioGRID	0.684211	0.637363
BioGRID	0.684211	0.648352
BioGRID	0.684211	0.659341
BioGRID	0.657895	0.659341
BioGRID	0.631579	0.659341
BioGRID	0.631579	0.67033
BioGRID	0.631579	0.681319
BioGRID	0.631579	0.692308
BioGRID	0.605263	0.692308
BioGRID	0.605263	0.703297
BioGRID	0.578947	0.703297
BioGRID	0.578947	0.714286
BioGRID	0.578947	0.725275
BioGRID	0.552632	0.725275
BioGRID	0.552632	0.736264
BioGRID	0.526316	0.736264
BioGRID	0.526316	0.747253
BioGRID	0.526316	0.758242
BioGRID	0.526316	0.769231
BioGRID	0.5	0.769231
BioGRID	0.473684	0.769231
BioGRID	0.473684	0.78022
BioGRID	0.473684	0.791209
BioGRID	0.473684	0.802198
BioGRID	0.473684	0.813187
BioGRID	0.473684	0.824176
BioGRID	0.447368	0.824176
BioGRID	0.447368	0.835165
BioGRID	0.421053	0.835165
BioGRID	0.421053	0.846154
BioGRID	0.394737	0.846154
BioGRID	0.368421	0.846154
BioGRID	0.368421	0.857143
BioGRID	0.368421	0.868132
BioGRID	0.342105	0.868132
BioGRID	0.315789	0.868132
BioGRID	0.289474	0.868132
BioGRID	0.263158	0.868132
BioGRID	0.263158	0.879121
BioGRID	0.236842	0.879121
BioGRID	0.236842	0.89011
BioGRID	0.210526	0.89011
BioGRID	0.210526	0.901099
BioGRID	0.210526	0.912088
BioGRID	0.210526	0.923077
BioGRID	0.210526	0.934066
BioGRID	0.184211	0.934066
BioGRID	0	1
