# Supplementary material for: Priority index for critical Covid-19 identifies clinically actionable targets and drugs
Source: Commun Biol. 2024 Feb 16;7:189. doi: 10.1038/s42003-024-05897-0 (PMC10873402; doi:10.1038/s42003-024-05897-0)
Supplement: Supplementary file 3 — Supplementary Data 2 [file 42003_2024_5897_MOESM3_ESM.xlsx]

## Sheet: SData2
Supplementary Data 2 | Target index for all prioritised genes in critical Covid-19.
Genes	TARGET INDEX		Target type	Evidence			Genomic location			Description
	Rank	Rating		Proximity	QTL	PCHiC	CHR	Start	End
HLA-DQA2	1	5	Core	0	88	7	chr6	32709163	32714664	major histocompatibility complex, class II, DQ alpha 2
HLA-DRB1	2	4.99426	Core	1	94	26	chr6	32489683	32557613	major histocompatibility complex, class II, DR beta 1
HLA-DQB1	3	4.75707	Core	1	83	21	chr6	32627241	32634466	major histocompatibility complex, class II, DQ beta 1
CCR1	4	4.69782	Core	1	19	43	chr3	46243200	46249832	C-C motif chemokine receptor 1
HLA-DQA1	5	4.65789	Core	1	68	11	chr6	32605183	32614839	major histocompatibility complex, class II, DQ alpha 1
IL10RB	6	4.59991	Core	1	32	22	chr21	34638665	34669539	interleukin 10 receptor subunit beta
CCR5	7	4.58857	Core	1	14	37	chr3	46411633	46417697	C-C motif chemokine receptor 5
IFNAR2	8	4.57153	Core	1	48	15	chr21	34602231	34636820	interferon alpha and beta receptor subunit 2
CCR2	9	4.51219	Core	1	14	39	chr3	46395235	46402413	C-C motif chemokine receptor 2
CXCR6	10	4.46816	Core	1	10	51	chr3	45984973	45989845	C-X-C motif chemokine receptor 6
HLA-DRB5	11	4.46737	Core	1	22	23	chr6	32485154	32557613	major histocompatibility complex, class II, DR beta 5
CD4	12	4.38844	Peripheral	0	0	0	chr12	6898638	6929976	CD4 molecule
CD74	13	4.25981	Peripheral	0	0	0	chr5	149781200	149792499	CD74 molecule
CTSS	14	4.25156	Peripheral	0	0	0	chr1	150702672	150738433	cathepsin S
TYK2	15	4.22529	Core	1	13	26	chr19	10461204	10491277	tyrosine kinase 2
IL10	16	4.21547	Peripheral	0	0	0	chr1	206940948	206945839	interleukin 10
HLA-DOB	17	4.21177	Core	0	2	11	chr6	32780540	32784825	major histocompatibility complex, class II, DO beta
HLA-DRA	18	4.20058	Core	1	7	22	chr6	32407619	32412826	major histocompatibility complex, class II, DR alpha
CTSO	19	4.19805	Peripheral	0	0	0	chr4	156845270	156875048	cathepsin O
IFNAR1	20	4.18982	Core	0	10	16	chr21	34696734	34732128	interferon alpha and beta receptor subunit 1
HLA-DMB	21	4.17	Core	0	0	2	chr6	32902406	32908847	major histocompatibility complex, class II, DM beta
CTSF	22	4.16817	Peripheral	0	0	0	chr11	66330935	66336047	cathepsin F
PTPN6	23	4.16328	Core	0	1	0	chr12	7055740	7070479	protein tyrosine phosphatase non-receptor type 6
HLA-DPB1	24	4.15466	Peripheral	0	0	0	chr6	33043703	33057473	major histocompatibility complex, class II, DP beta 1
CTSE	25	4.15342	Peripheral	0	0	0	chr1	206317459	206332104	cathepsin E
HLA-DPA1	26	4.14619	Peripheral	0	0	0	chr6	33032346	33048555	major histocompatibility complex, class II, DP alpha 1
CTSA	27	4.13028	Peripheral	0	0	0	chr20	44519591	44527458	cathepsin A
CCR9	28	4.11461	Core	1	3	25	chr3	45927996	45944667	C-C motif chemokine receptor 9
HLA-DMA	29	4.11323	Peripheral	0	0	0	chr6	32916391	32920899	major histocompatibility complex, class II, DM alpha
PTPN11	30	4.10659	Peripheral	0	0	0	chr12	112856536	112947717	protein tyrosine phosphatase non-receptor type 11
CTSV	31	4.10506	Peripheral	0	0	0	chr9	99791959	99822167	cathepsin V
PDCD1LG2	32	4.09168	Peripheral	0	0	0	chr9	5510545	5571282	programmed cell death 1 ligand 2
CCR3	33	4.09121	Core	1	14	0	chr3	46205096	46308197	C-C motif chemokine receptor 3
PDCD1	34	4.08399	Peripheral	0	0	0	chr2	242792033	242801058	programmed cell death 1
CCL19	35	4.0814	Peripheral	0	0	0	chr9	34689567	34691274	C-C motif chemokine ligand 19
CX3CL1	36	4.07722	Peripheral	0	0	0	chr16	57406414	57418956	C-X3-C motif chemokine ligand 1
JAK3	37	4.06008	Peripheral	0	0	0	chr19	17935591	17958841	Janus kinase 3
CD274	38	4.05975	Peripheral	0	0	0	chr9	5450503	5470567	CD274 molecule
CXCL12	39	4.05924	Peripheral	0	0	0	chr10	44865601	44880545	C-X-C motif chemokine ligand 12
CXCR4	40	4.05733	Peripheral	0	0	0	chr2	136871919	136875725	C-X-C motif chemokine receptor 4
CCL2	41	4.04994	Peripheral	0	0	0	chr17	32582296	32584220	C-C motif chemokine ligand 2
CXCL10	42	4.04895	Peripheral	0	0	0	chr4	76942269	76944689	C-X-C motif chemokine ligand 10
STAT3	43	4.0416	Peripheral	0	0	0	chr17	40465343	40540513	signal transducer and activator of transcription 3
CCL20	44	4.03786	Peripheral	0	0	0	chr2	228678558	228682280	C-C motif chemokine ligand 20
XCL2	45	4.03441	Peripheral	0	0	0	chr1	168510003	168513235	X-C motif chemokine ligand 2
CCL5	46	4.03288	Peripheral	0	0	0	chr17	34198496	34207377	C-C motif chemokine ligand 5
CXCL6	47	4.02872	Peripheral	0	0	0	chr4	74702273	74704477	C-X-C motif chemokine ligand 6
HLA-C	48	4.02293	Core	0	33	2	chr6	31236526	31239913	major histocompatibility complex, class I, C
CSF2	49	4.02153	Core	1	0	0	chr5	131409485	131411863	colony stimulating factor 2
CCL7	50	4.01961	Peripheral	0	0	0	chr17	32597235	32599261	C-C motif chemokine ligand 7
CTSK	51	4.01647	Peripheral	0	0	0	chr1	150768684	150780917	cathepsin K
CCL22	52	4.01322	Peripheral	0	0	0	chr16	57392695	57400102	C-C motif chemokine ligand 22
CTSC	53	4.01212	Peripheral	0	0	0	chr11	88026760	88070941	cathepsin C
CCL21	54	4.01145	Peripheral	0	0	0	chr9	34709002	34710164	C-C motif chemokine ligand 21
PLCG1	55	4.01125	Peripheral	0	0	0	chr20	39766161	39804357	phospholipase C gamma 1
XCL1	56	4.00887	Peripheral	0	0	0	chr1	168545711	168551315	X-C motif chemokine ligand 1
CXCL2	57	4.00432	Peripheral	0	0	0	chr4	74962754	74964997	C-X-C motif chemokine ligand 2
CXCL1	58	4.0017	Peripheral	0	0	0	chr4	74735109	74737019	C-X-C motif chemokine ligand 1
JAK2	59	3.99798	Peripheral	0	0	0	chr9	4985086	5128183	Janus kinase 2
CXCL16	60	3.99649	Core	0	1	0	chr17	4636828	4643223	C-X-C motif chemokine ligand 16
CCL3	61	3.99196	Peripheral	0	0	0	chr17	34415603	34417506	C-C motif chemokine ligand 3
CTSH	62	3.99165	Peripheral	0	0	0	chr15	79214092	79237420	cathepsin H
HLA-B	63	3.9874	Core	0	19	0	chr6	31237743	31324989	major histocompatibility complex, class I, B
STAT2	64	3.98708	Peripheral	0	0	0	chr12	56735382	56754037	signal transducer and activator of transcription 2
IL6	65	3.98279	Peripheral	0	0	0	chr7	22766766	22771621	interleukin 6
PTPRC	66	3.97819	Peripheral	0	0	0	chr1	198608098	198726605	protein tyrosine phosphatase receptor type C
CCL1	67	3.97512	Peripheral	0	0	0	chr17	32687399	32690252	C-C motif chemokine ligand 1
PTPN22	68	3.97503	Peripheral	0	0	0	chr1	114356433	114414375	protein tyrosine phosphatase non-receptor type 22
CXCL9	69	3.9697	Peripheral	0	0	0	chr4	76922623	76928641	C-X-C motif chemokine ligand 9
CXCL13	70	3.96794	Peripheral	0	0	0	chr4	78432907	78532988	C-X-C motif chemokine ligand 13
CXCL11	71	3.96629	Peripheral	0	0	0	chr4	76954840	76957350	C-X-C motif chemokine ligand 11
LGMN	72	3.96505	Peripheral	0	0	0	chr14	93170152	93215047	legumain
CCL13	73	3.96195	Peripheral	0	0	0	chr17	32683471	32685629	C-C motif chemokine ligand 13
CTSL	74	3.96103	Peripheral	0	0	0	chr9	90340974	90346384	cathepsin L
CCL4L1	75	3.96041	Peripheral	0	0	0	chr17	34538468	34540280	C-C motif chemokine ligand 4 like 1
CCL25	76	3.95665	Core	0	1	0	chr19	8117646	8127547	C-C motif chemokine ligand 25
CCL8	77	3.95337	Peripheral	0	0	0	chr17	32646066	32648421	C-C motif chemokine ligand 8
IL4	78	3.95147	Core	0	0	1	chr5	132009678	132018370	interleukin 4
PPBP	79	3.95076	Peripheral	0	0	0	chr4	74852156	74853907	pro-platelet basic protein
XCR1	80	3.94529	Core	1	12	15	chr3	46062291	46068979	X-C motif chemokine receptor 1
CCL17	81	3.94411	Peripheral	0	0	0	chr16	57438679	57449974	C-C motif chemokine ligand 17
CXCR2	82	3.93947	Peripheral	0	0	0	chr2	218990013	219001976	C-X-C motif chemokine receptor 2
IL13	83	3.93898	Core	0	0	1	chr5	131993865	131996801	interleukin 13
CCL27	84	3.93726	Peripheral	0	0	0
PTPRJ	85	3.93055	Peripheral	0	0	0	chr11	48002110	48192394	protein tyrosine phosphatase receptor type J
CXCL5	86	3.93027	Peripheral	0	0	0	chr4	74861359	74864446	C-X-C motif chemokine ligand 5
STAT1	87	3.92924	Peripheral	0	0	0	chr2	191833762	191878976	signal transducer and activator of transcription 1
CTSB	88	3.92875	Peripheral	0	0	0	chr8	11700034	11725646	cathepsin B
HLA-DOA	89	3.92645	Peripheral	0	0	0	chr6	32971960	32977389	major histocompatibility complex, class II, DO alpha
CXCL8	90	3.92629	Peripheral	0	0	0	chr4	74606223	74609433	C-X-C motif chemokine ligand 8
IRF1	91	3.92547	Core	1	0	39	chr5	131776132	131826465	interferon regulatory factor 1
IFNGR2	92	3.92123	Core	0	1	8	chr21	34775202	34809828	interferon gamma receptor 2
IFNA17	93	3.92031	Core	1	0	0	chr9	21227242	21228221	interferon alpha 17
CCL18	94	3.91537	Peripheral	0	0	0	chr17	34391643	34398841	C-C motif chemokine ligand 18
PAG1	95	3.90983	Peripheral	0	0	0	chr8	81880046	82024303	phosphoprotein membrane anchor with glycosphingolipid microdomains 1
CCRL2	96	3.90905	Core	1	4	24	chr3	46448721	46451014	C-C motif chemokine receptor like 2
CTSD	97	3.90551	Peripheral	0	0	0	chr11	1773982	1785222	cathepsin D
IFNA21	98	3.90027	Core	1	0	0	chr9	21165636	21166659	interferon alpha 21
CXCR3	99	3.89973	Peripheral	0	0	0	chrX	70835766	70838367	C-X-C motif chemokine receptor 3
IL10RA	100	3.89679	Peripheral	0	0	0	chr11	117857106	117872199	interleukin 10 receptor subunit alpha
IFNA2	101	3.89637	Peripheral	0	0	0	chr9	21384254	21385396	interferon alpha 2
HLA-A	102	3.88952	Peripheral	0	0	0	chr6	29910247	29913661	major histocompatibility complex, class I, A
GNB1	103	3.88888	Peripheral	0	0	0	chr1	1716725	1822526	G protein subunit beta 1
IFNK	104	3.88416	Peripheral	0	0	0	chr9	27524312	27526496	interferon kappa
IFNL2	105	3.88037	Peripheral	0	0	0	chr19	39759157	39760732	interferon lambda 2
CXCL3	106	3.87816	Peripheral	0	0	0	chr4	74902312	74904490	C-X-C motif chemokine ligand 3
CCL11	107	3.87695	Peripheral	0	0	0	chr17	32612687	32615199	C-C motif chemokine ligand 11
STAT6	108	3.87181	Peripheral	0	0	0	chr12	57489187	57522883	signal transducer and activator of transcription 6
HLA-E	109	3.87168	Core	0	0	1	chr6	30457183	30461982	major histocompatibility complex, class I, E
IFNL3	110	3.86485	Peripheral	0	0	0	chr19	39734272	39735646	interferon lambda 3
JAK1	111	3.8633	Peripheral	0	0	0	chr1	65298906	65432619	Janus kinase 1
IFNL1	112	3.86051	Peripheral	0	0	0	chr19	39786965	39789312	interferon lambda 1
IFNW1	113	3.85828	Peripheral	0	0	0	chr9	21140631	21142144	interferon omega 1
CSK	114	3.85493	Peripheral	0	0	0	chr15	75074425	75095539	C-terminal Src kinase
GNAI2	115	3.85431	Peripheral	0	0	0	chr3	50263724	50296786	G protein subunit alpha i2
PRKCQ	116	3.84848	Peripheral	0	0	0	chr10	6469105	6622254	protein kinase C theta
CCL3L3	117	3.84508	Peripheral	0	0	0	chr17	34522268	34524156	C-C motif chemokine ligand 3 like 3
GNG2	118	3.84375	Peripheral	0	0	0	chr14	52313952	52436518	G protein subunit gamma 2
B2M	119	3.83306	Peripheral	0	0	0	chr15	45003685	45010357	beta-2-microglobulin
IFNG	120	3.83068	Peripheral	0	0	0	chr12	68548550	68553521	interferon gamma
IL2	121	3.83063	Peripheral	0	0	0	chr4	123372626	123377650	interleukin 2
CCL16	122	3.82862	Peripheral	0	0	0	chr17	34303535	34308523	C-C motif chemokine ligand 16
CCL24	123	3.82632	Peripheral	0	0	0	chr7	75441114	75443092	C-C motif chemokine ligand 24
CD3E	124	3.82358	Peripheral	0	0	0	chr11	118175295	118186890	CD3 epsilon subunit of T-cell receptor complex
LCK	125	3.82141	Peripheral	0	0	0	chr1	32716840	32751766	LCK proto-oncogene, Src family tyrosine kinase
HLA-F	126	3.81882	Peripheral	0	0	0	chr6	29691435	29706966	major histocompatibility complex, class I, F
CCL15	127	3.81631	Core	0	1	0	chr17	34324618	34329084	C-C motif chemokine ligand 15
CCR6	128	3.81486	Peripheral	0	0	0	chr6	167525295	167552629	C-C motif chemokine receptor 6
PF4	129	3.81401	Peripheral	0	0	0	chr4	74846542	74847841	platelet factor 4
IFNB1	130	3.80962	Peripheral	0	0	0	chr9	21077104	21077943	interferon beta 1
IFNGR1	131	3.80838	Peripheral	0	0	0	chr6	137518621	137540567	interferon gamma receptor 1
CD86	132	3.79759	Peripheral	0	0	0	chr3	121774209	121839988	CD86 molecule
CXCL14	133	3.79482	Peripheral	0	0	0	chr5	134906371	134914969	C-X-C motif chemokine ligand 14
CD80	134	3.78931	Peripheral	0	0	0	chr3	119243140	119278481	CD80 molecule
IFNA1	135	3.78692	Peripheral	0	0	0	chr9	21440453	21441315	interferon alpha 1
CD3D	136	3.77841	Peripheral	0	0	0	chr11	118209789	118213459	CD3 delta subunit of T-cell receptor complex
PTAFR	137	3.77532	Peripheral	0	0	0	chr1	28473677	28520447	platelet activating factor receptor
GNAI1	138	3.77341	Peripheral	0	0	0	chr7	79764140	79848725	G protein subunit alpha i1
CXCR5	139	3.76866	Peripheral	0	0	0	chr11	118754475	118766980	C-X-C motif chemokine receptor 5
IFNLR1	140	3.76802	Peripheral	0	0	0	chr1	24480647	24513765	interferon lambda receptor 1
GNAI3	141	3.7646	Peripheral	0	0	0	chr1	110091186	110138454	G protein subunit alpha i3
IRF9	142	3.76446	Peripheral	0	0	0	chr14	24632175	24635774	interferon regulatory factor 9
CD3G	143	3.74728	Peripheral	0	0	0	chr11	118215059	118224497	CD3 gamma subunit of T-cell receptor complex
IL12B	144	3.74675	Peripheral	0	0	0	chr5	158741791	158757481	interleukin 12B
IL15	145	3.74439	Peripheral	0	0	0	chr4	142557749	142655140	interleukin 15
IL22RA1	146	3.74309	Peripheral	0	0	0	chr1	24446261	24469775	interleukin 22 receptor subunit alpha 1
STAT4	147	3.7422	Peripheral	0	0	0	chr2	191894302	192016322	signal transducer and activator of transcription 4
CD247	148	3.73398	Peripheral	0	0	0	chr1	167399877	167487847	CD247 molecule
IL12A	149	3.72924	Peripheral	0	0	0	chr3	159706623	159713806	interleukin 12A
CCL26	150	3.72482	Peripheral	0	0	0	chr7	75398842	75419064	C-C motif chemokine ligand 26
CXCR1	151	3.71948	Peripheral	0	0	0	chr2	219027568	219031716	C-X-C motif chemokine receptor 1
CCR7	152	3.71107	Peripheral	0	0	0	chr17	38710022	38721736	C-C motif chemokine receptor 7
GNAZ	153	3.71005	Peripheral	0	0	0	chr22	23412669	23467221	G protein subunit alpha z
VAV1	154	3.7011	Peripheral	0	0	0	chr19	6772679	6857377	vav guanine nucleotide exchange factor 1
SLA2	155	3.69733	Peripheral	0	0	0	chr20	35240924	35274619	Src like adaptor 2
ACKR2	156	3.69244	Peripheral	0	0	0	chr3	42850965	42908775	atypical chemokine receptor 2
PIK3CA	157	3.69064	Peripheral	0	0	0	chr3	178866311	178952497	phosphatidylinositol-4,5-bisphosphate 3-kinase catalytic subunit alpha
SOCS1	158	3.67462	Peripheral	0	0	0	chr16	11348274	11350039	suppressor of cytokine signaling 1
CCR8	159	3.6743	Peripheral	0	0	0	chr3	39371197	39375171	C-C motif chemokine receptor 8
GNAO1	160	3.66678	Peripheral	0	0	0	chr16	56225251	56391356	G protein subunit alpha o1
STAT5A	161	3.66311	Peripheral	0	0	0	chr17	40439565	40463960	signal transducer and activator of transcription 5A
KANSL1-AS1	162	3.66055	Core	1	96	19	chr17	44270939	44274089	KANSL1 antisense RNA 1
ICAM1	163	3.65944	Core	1	4	25	chr19	10381517	10397291	intercellular adhesion molecule 1
SHC1	164	3.65675	Core	0	0	7	chr1	154934774	154946959	SHC adaptor protein 1
LIF	165	3.65409	Peripheral	0	0	0	chr22	30636436	30642840	LIF interleukin 6 family cytokine
IFNA5	166	3.65367	Core	0	0	2	chr9	21304613	21305312	interferon alpha 5
CX3CR1	167	3.65122	Peripheral	0	0	0	chr3	39304985	39323226	C-X3-C motif chemokine receptor 1
IL1RN	168	3.65114	Peripheral	0	0	0	chr2	113856937	113891590	interleukin 1 receptor antagonist
IL7R	169	3.64926	Peripheral	0	0	0	chr5	35856977	35879705	interleukin 7 receptor
MMP9	170	3.64754	Peripheral	0	0	0	chr20	44637547	44645200	matrix metallopeptidase 9
IFNA10	171	3.6461	Core	1	0	0	chr9	21206180	21207142	interferon alpha 10
IFNA16	171	3.6461	Core	1	0	0	chr9	21216372	21217310	interferon alpha 16
IFNA7	171	3.6461	Core	1	0	0	chr9	21201468	21202204	interferon alpha 7
IL2RA	174	3.64033	Core	0	1	0	chr10	6052657	6104333	interleukin 2 receptor subunit alpha
INS	175	3.63514	Peripheral	0	0	0	chr11	2181009	2182439	insulin
IFNA4	176	3.63393	Core	1	0	0	chr9	21186618	21187598	interferon alpha 4
PTPN1	177	3.63379	Peripheral	0	0	0	chr20	49126891	49201086	protein tyrosine phosphatase non-receptor type 1
HLA-G	178	3.63318	Peripheral	0	0	0	chr6	29795824	29977733	major histocompatibility complex, class I, G
IL20RA	179	3.62987	Peripheral	0	0	0	chr6	137321108	137366298	interleukin 20 receptor subunit alpha
IL22RA2	180	3.62873	Peripheral	0	0	0	chr6	137464957	137494785	interleukin 22 receptor subunit alpha 2
IFNA8	181	3.62796	Peripheral	0	0	0	chr9	21409146	21410184	interferon alpha 8
CSF3	182	3.62573	Peripheral	0	0	0	chr17	38171614	38174066	colony stimulating factor 3
TNFRSF1B	183	3.62548	Peripheral	0	0	0	chr1	12227060	12269277	TNF receptor superfamily member 1B
CBL	184	3.6248	Peripheral	0	0	0	chr11	119076986	119178859	Cbl proto-oncogene
EGFR	185	3.62016	Peripheral	0	0	0	chr7	55086725	55275031	epidermal growth factor receptor
TBX21	186	3.61886	Core	0	0	1	chr17	45810610	45823485	T-box transcription factor 21
FPR1	187	3.61847	Peripheral	0	0	0	chr19	52249023	52255150	formyl peptide receptor 1
STAT5B	188	3.61779	Peripheral	0	0	0	chr17	40351195	40428424	signal transducer and activator of transcription 5B
IL1B	189	3.61674	Peripheral	0	0	0	chr2	113587337	113594356	interleukin 1 beta
IFNA14	190	3.61226	Core	1	0	0	chr9	21201234	21239990	interferon alpha 14
ARRB2	191	3.60936	Peripheral	0	0	0	chr17	4613789	4624795	arrestin beta 2
ZAP70	192	3.6017	Peripheral	0	0	0	chr2	98330031	98356323	zeta chain of T cell receptor associated protein kinase 70
SOCS3	193	3.5985	Peripheral	0	0	0	chr17	76352859	76356158	suppressor of cytokine signaling 3
GNAQ	194	3.59208	Peripheral	0	0	0	chr9	80335191	80646219	G protein subunit alpha q
IL18	195	3.57711	Peripheral	0	0	0	chr11	112013974	112034840	interleukin 18
JUN	196	3.57678	Peripheral	0	0	0	chr1	59246463	59249785	Jun proto-oncogene, AP-1 transcription factor subunit
SH3BP2	197	3.57448	Peripheral	0	0	0	chr4	2794750	2842823	SH3 domain binding protein 2
IL2RG	198	3.57287	Peripheral	0	0	0	chrX	70327254	70331481	interleukin 2 receptor subunit gamma
IL12RB1	199	3.56756	Peripheral	0	0	0	chr19	18170371	18209626	interleukin 12 receptor subunit beta 1
IFNE	200	3.56384	Peripheral	0	0	0	chr9	21480839	21482312	interferon epsilon
IL6R	201	3.56335	Peripheral	0	0	0	chr1	154377669	154441926	interleukin 6 receptor
FYN	202	3.56306	Peripheral	0	0	0	chr6	111981535	112194655	FYN proto-oncogene, Src family tyrosine kinase
SRC	203	3.55699	Peripheral	0	0	0	chr20	35973088	36033821	SRC proto-oncogene, non-receptor tyrosine kinase
IL23R	204	3.5562	Peripheral	0	0	0	chr1	67604590	67725650	interleukin 23 receptor
PIK3R1	205	3.54921	Peripheral	0	0	0	chr5	67511584	67597649	phosphoinositide-3-kinase regulatory subunit 1
FYB1	206	3.54825	Peripheral	0	0	0	chr5	39105354	39270759	FYN binding protein 1
IL1A	207	3.5468	Peripheral	0	0	0	chr2	113531492	113542971	interleukin 1 alpha
RGS1	208	3.54078	Peripheral	0	0	0	chr1	192544857	192549159	regulator of G protein signaling 1
MAP4K1	209	3.54078	Peripheral	0	0	0	chr19	39078281	39108643	mitogen-activated protein kinase kinase kinase kinase 1
GRAP2	210	3.54012	Peripheral	0	0	0	chr22	40297086	40367384	GRB2 related adaptor protein 2
TNF	211	3.53826	Core	0	1	3	chr6	31543344	31546112	tumor necrosis factor
ARRB1	212	3.53769	Peripheral	0	0	0	chr11	74971166	75062875	arrestin beta 1
IL2RB	213	3.53718	Peripheral	0	0	0	chr22	37521880	37545962	interleukin 2 receptor subunit beta
IL5	214	3.53452	Core	0	0	2	chr5	131877136	131879214	interleukin 5
LCP2	215	3.53323	Peripheral	0	0	0	chr5	169675088	169724822	lymphocyte cytosolic protein 2
CD28	216	3.53172	Peripheral	0	0	0	chr2	204571198	204603636	CD28 molecule
IL4R	217	3.52705	Core	0	1	0	chr16	27325230	27376099	interleukin 4 receptor
CCR10	218	3.52653	Peripheral	0	0	0	chr17	40831420	40833845	C-C motif chemokine receptor 10
IL12RB2	219	3.52106	Peripheral	0	0	0	chr1	67773047	67862583	interleukin 12 receptor subunit beta 2
HCK	220	3.5171	Peripheral	0	0	0	chr20	30639991	30689657	HCK proto-oncogene, Src family tyrosine kinase
DPP4	221	3.51579	Core	0	1	0	chr2	162848755	162931052	dipeptidyl peptidase 4
FOXP3	222	3.51215	Peripheral	0	0	0	chrX	49106897	49121288	forkhead box P3
ITK	223	3.51127	Core	0	1	0	chr5	156607907	156682109	IL2 inducible T cell kinase
RAB7A	224	3.50497	Peripheral	0	0	0	chr3	128444979	128533641	RAB7A, member RAS oncogene family
LYN	225	3.49831	Peripheral	0	0	0	chr8	56792386	56925006	LYN proto-oncogene, Src family tyrosine kinase
IL3RA	226	3.49765	Peripheral	0	0	0	chrX	1455509	1501582	interleukin 3 receptor subunit alpha
AGT	227	3.49252	Peripheral	0	0	0	chr1	230838272	230850336	angiotensinogen
TLR7	228	3.48435	Peripheral	0	0	0	chrX	12885202	12908480	toll like receptor 7
PF4V1	229	3.48236	Peripheral	0	0	0	chr4	74719013	74720198	platelet factor 4 variant 1
LAT	230	3.48065	Peripheral	0	0	0	chr16	28996147	29002104	linker for activation of T cells
HCRT	231	3.48019	Peripheral	0	0	0	chr17	40336078	40337470	hypocretin neuropeptide precursor
P2RY2	232	3.47201	Peripheral	0	0	0	chr11	72929343	72953472	purinergic receptor P2Y2
RELA	233	3.47001	Peripheral	0	0	0	chr11	65421067	65430443	RELA proto-oncogene, NF-kB subunit
IL9	234	3.46913	Peripheral	0	0	0	chr5	135227935	135231516	interleukin 9
IRF7	235	3.4688	Peripheral	0	0	0	chr11	612555	615999	interferon regulatory factor 7
IRF2	236	3.4686	Peripheral	0	0	0	chr4	185308876	185395726	interferon regulatory factor 2
SFTPC	237	3.45873	Peripheral	0	0	0	chr8	22016234	22021991	surfactant protein C
IL22	238	3.45765	Peripheral	0	0	0	chr12	68642025	68647385	interleukin 22
IL26	239	3.45257	Peripheral	0	0	0	chr12	68595129	68619571	interleukin 26
CD8A	240	3.45194	Peripheral	0	0	0	chr2	87011728	87035519	CD8 subunit alpha
IL7	241	3.45068	Peripheral	0	0	0	chr8	79645007	79717758	interleukin 7
GRK2	242	3.44655	Peripheral	0	0	0	chr11	67033905	67054029	G protein-coupled receptor kinase 2
HRAS	243	3.44334	Peripheral	0	0	0	chr11	532242	535550	HRas proto-oncogene, GTPase
DBNL	244	3.44282	Peripheral	0	0	0	chr7	44084239	44101315	drebrin like
IRF5	245	3.43165	Peripheral	0	0	0	chr7	128577994	128590088	interferon regulatory factor 5
IRF3	246	3.4314	Peripheral	0	0	0	chr19	50162826	50169132	interferon regulatory factor 3
IL19	247	3.42575	Peripheral	0	0	0	chr1	206972215	207016326	interleukin 19
FGR	248	3.42461	Peripheral	0	0	0	chr1	27938801	27961727	FGR proto-oncogene, Src family tyrosine kinase
IL24	249	3.42273	Peripheral	0	0	0	chr1	207070788	207077484	interleukin 24
EDN1	250	3.42168	Peripheral	0	0	0	chr6	12290529	12297427	endothelin 1
AGTR2	251	3.4214	Peripheral	0	0	0	chrX	115301958	115306225	angiotensin II receptor type 2
IL13RA1	252	3.41864	Peripheral	0	0	0	chrX	117861559	117928496	interleukin 13 receptor subunit alpha 1
MAPK3	253	3.416	Peripheral	0	0	0	chr16	30125426	30134630	mitogen-activated protein kinase 3
NFKB1	254	3.40449	Peripheral	0	0	0	chr4	103422486	103538459	nuclear factor kappa B subunit 1
GRB2	255	3.39409	Peripheral	0	0	0	chr17	73314157	73401790	growth factor receptor bound protein 2
IL27RA	256	3.39123	Peripheral	0	0	0	chr19	14142552	14163717	interleukin 27 receptor subunit alpha
ISG15	257	3.39071	Peripheral	0	0	0	chr1	948847	949919	ISG15 ubiquitin like modifier
MAPK1	258	3.38941	Peripheral	0	0	0	chr22	22113947	22221970	mitogen-activated protein kinase 1
SCYL2	259	3.38737	Peripheral	0	0	0	chr12	100661549	100733914	SCY1 like pseudokinase 2
GNGT1	260	3.37636	Peripheral	0	0	0	chr7	93220885	93540384	G protein subunit gamma transducin 1
IL6ST	261	3.37595	Peripheral	0	0	0	chr5	55230925	55290821	interleukin 6 cytokine family signal transducer
IL1R2	262	3.37306	Peripheral	0	0	0	chr2	102608306	102644884	interleukin 1 receptor type 2
IL20RB	263	3.3723	Peripheral	0	0	0	chr3	136676707	136729926	interleukin 20 receptor subunit beta
CD8B	264	3.36375	Peripheral	0	0	0	chr2	87042460	87089047	CD8 subunit beta
CRLF2	265	3.35754	Peripheral	0	0	0	chrX	1314887	1656037	cytokine receptor like factor 2
IRF4	266	3.3474	Peripheral	0	0	0	chr6	391739	411443	interferon regulatory factor 4
PDGFRB	267	3.34262	Peripheral	0	0	0	chr5	149493402	149535422	platelet derived growth factor receptor beta
SYK	268	3.33962	Peripheral	0	0	0	chr9	93564012	93660842	spleen associated tyrosine kinase
MAP2K2	269	3.33734	Peripheral	0	0	0	chr19	4090320	4124126	mitogen-activated protein kinase kinase 2
EPOR	270	3.32954	Peripheral	0	0	0	chr19	11487881	11495018	erythropoietin receptor
ADRB2	271	3.3268	Peripheral	0	0	0	chr5	148206156	148208197	adrenoceptor beta 2
ITGB2	272	3.31774	Peripheral	0	0	0	chr21	46305868	46348753	integrin subunit beta 2
IFIT3	273	3.30956	Peripheral	0	0	0	chr10	91087602	91100725	interferon induced protein with tetratricopeptide repeats 3
MAP2K6	274	3.3094	Peripheral	0	0	0	chr17	67410838	67538470	mitogen-activated protein kinase kinase 6
IL21R	275	3.3072	Peripheral	0	0	0	chr16	27413483	27463363	interleukin 21 receptor
CCL23	276	3.30604	Peripheral	0	0	0	chr17	34340097	34345005	C-C motif chemokine ligand 23
CSF2RB	277	3.29903	Peripheral	0	0	0	chr22	37309675	37336479	colony stimulating factor 2 receptor subunit beta
PTGER1	278	3.29021	Peripheral	0	0	0	chr19	14583278	14586174	prostaglandin E receptor 1
ADRA1B	279	3.28896	Peripheral	0	0	0	chr5	159343740	159400017	adrenoceptor alpha 1B
SAG	280	3.28889	Peripheral	0	0	0	chr2	234216309	234255701	S-antigen visual arrestin
CSF3R	281	3.28456	Peripheral	0	0	0	chr1	36931644	36948915	colony stimulating factor 3 receptor
MAP3K5	282	3.28367	Peripheral	0	0	0	chr6	136878187	137113656	mitogen-activated protein kinase kinase kinase 5
CHRM1	283	3.28354	Peripheral	0	0	0	chr11	62676151	62689012	cholinergic receptor muscarinic 1
MAP2K1	284	3.28211	Peripheral	0	0	0	chr15	66679211	66783882	mitogen-activated protein kinase kinase 1
F2	285	3.279	Peripheral	0	0	0	chr11	46740743	46761056	coagulation factor II, thrombin
RAB5A	286	3.27715	Peripheral	0	0	0	chr3	19988572	20026667	RAB5A, member RAS oncogene family
ACKR4	287	3.27484	Peripheral	0	0	0	chr3	132316094	132321382	atypical chemokine receptor 4
AKT1	288	3.26999	Peripheral	0	0	0	chr14	105235687	105262080	AKT serine/threonine kinase 1
IL23A	289	3.26379	Peripheral	0	0	0	chr12	56732663	56734194	interleukin 23 subunit alpha
EZR	290	3.26365	Peripheral	0	0	0	chr6	159186773	159240456	ezrin
EP300	291	3.2571	Peripheral	0	0	0	chr22	41488614	41576081	E1A binding protein p300
ACKR1	292	3.25622	Peripheral	0	0	0	chr1	159173803	159176290	atypical chemokine receptor 1 (Duffy blood group)
KRAS	293	3.25377	Peripheral	0	0	0	chr12	25358180	25403854	KRAS proto-oncogene, GTPase
SLC9A3R1	294	3.25019	Peripheral	0	0	0
HTR2C	295	3.24549	Peripheral	0	0	0	chrX	113818551	114144624	5-hydroxytryptamine receptor 2C
CCL28	296	3.2451	Peripheral	0	0	0	chr5	43376748	43412488	C-C motif chemokine ligand 28
COL18A1	297	3.24441	Peripheral	0	0	0	chr21	46825097	46933634	collagen type XVIII alpha 1 chain
IL1R1	298	3.24114	Peripheral	0	0	0	chr2	102686836	102796334	interleukin 1 receptor type 1
IFIT1	299	3.24016	Peripheral	0	0	0	chr10	91152303	91166244	interferon induced protein with tetratricopeptide repeats 1
USP18	300	3.23794	Peripheral	0	0	0	chr22	18632758	18660162	ubiquitin specific peptidase 18
PTPN2	301	3.23395	Peripheral	0	0	0	chr18	12785477	12884334	protein tyrosine phosphatase non-receptor type 2
MPL	302	3.23122	Peripheral	0	0	0	chr1	43803475	43820135	MPL proto-oncogene, thrombopoietin receptor
GNAS	303	3.22684	Peripheral	0	0	0	chr20	57414795	57486250	GNAS complex locus
OSM	304	3.22606	Peripheral	0	0	0	chr22	30658819	30662829	oncostatin M
CREBBP	305	3.2256	Peripheral	0	0	0	chr16	3775056	3930121	CREB binding protein
IFIT5	306	3.22289	Peripheral	0	0	0	chr10	91174325	91180759	interferon induced protein with tetratricopeptide repeats 5
IL5RA	307	3.2217	Peripheral	0	0	0	chr3	3108008	3152058	interleukin 5 receptor subunit alpha
ITGAM	308	3.21531	Peripheral	0	0	0	chr16	31271288	31344213	integrin subunit alpha M
FCER2	309	3.21094	Peripheral	0	0	0	chr19	7753643	7767032	Fc epsilon receptor II
GHR	310	3.20731	Peripheral	0	0	0	chr5	42423877	42721980	growth hormone receptor
IL3	311	3.20644	Core	1	0	1	chr5	131396347	131398896	interleukin 3
ITGAL	312	3.20292	Peripheral	0	0	0	chr16	30483983	30534506	integrin subunit alpha L
MX1	313	3.20215	Core	0	1	0	chr21	42792520	42831141	MX dynamin like GTPase 1
SOS1	314	3.20208	Peripheral	0	0	0	chr2	39208690	39347604	SOS Ras/Rac guanine nucleotide exchange factor 1
LEPR	315	3.20099	Peripheral	0	0	0	chr1	65886131	66103176	leptin receptor
IFIT2	316	3.19996	Peripheral	0	0	0	chr10	91061706	91069033	interferon induced protein with tetratricopeptide repeats 2
GNA11	317	3.19311	Peripheral	0	0	0	chr19	3094408	3121454	G protein subunit alpha 11
IFI6	318	3.19272	Peripheral	0	0	0	chr1	27992572	27998724	interferon alpha inducible protein 6
ISG20	319	3.1927	Peripheral	0	0	0	chr15	89178904	89198879	interferon stimulated exonuclease gene 20
IFI27	320	3.19257	Peripheral	0	0	0	chr14	94577079	94583033	interferon alpha inducible protein 27
IFITM1	321	3.18759	Peripheral	0	0	0	chr11	313991	315272	interferon induced transmembrane protein 1
IL9R	322	3.18662	Peripheral	0	0	0	chrX	155227246	155240482	interleukin 9 receptor
S1PR1	323	3.18395	Peripheral	0	0	0	chr1	101702305	101707076	sphingosine-1-phosphate receptor 1
IFITM3	324	3.18233	Peripheral	0	0	0	chr11	319673	320914	interferon induced transmembrane protein 3
CCR4	325	3.18137	Peripheral	0	0	0	chr3	32993066	32996403	C-C motif chemokine receptor 4
IFITM2	326	3.18098	Peripheral	0	0	0	chr11	308107	309410	interferon induced transmembrane protein 2
OAS1	327	3.17686	Peripheral	0	0	0	chr12	113344739	113369990	2'-5'-oligoadenylate synthetase 1
NRAS	328	3.17656	Peripheral	0	0	0	chr1	115247085	115259515	NRAS proto-oncogene, GTPase
PTK2	329	3.17643	Peripheral	0	0	0	chr8	141668481	142011412	protein tyrosine kinase 2
MX2	330	3.17452	Peripheral	0	0	0	chr21	42733950	42780869	MX dynamin like GTPase 2
OASL	331	3.17368	Peripheral	0	0	0	chr12	121458095	121477045	2'-5'-oligoadenylate synthetase like
IFI35	332	3.1692	Peripheral	0	0	0	chr17	41158742	41166476	interferon induced protein 35
ETV5	333	3.16863	Peripheral	0	0	0	chr3	185764106	185826901	ETS variant transcription factor 5
OAS2	334	3.16771	Peripheral	0	0	0	chr12	113416274	113449528	2'-5'-oligoadenylate synthetase 2
OAS3	335	3.16761	Peripheral	0	0	0	chr12	113376249	113411054	2'-5'-oligoadenylate synthetase 3
XAF1	336	3.16597	Peripheral	0	0	0	chr17	6659156	6678964	XIAP associated factor 1
GNA15	337	3.16347	Peripheral	0	0	0	chr19	3136191	3163766	G protein subunit alpha 15
IRF6	338	3.16254	Peripheral	0	0	0	chr1	209958968	209979520	interferon regulatory factor 6
COL15A1	339	3.15949	Peripheral	0	0	0	chr9	101705995	101833074	collagen type XV alpha 1 chain
BST2	340	3.15886	Peripheral	0	0	0	chr19	17513755	17516384	bone marrow stromal cell antigen 2
MAP2K3	341	3.15862	Peripheral	0	0	0	chr17	21187968	21218551	mitogen-activated protein kinase kinase 3
GBP2	342	3.1561	Peripheral	0	0	0	chr1	89571843	89616258	guanylate binding protein 2
RSAD2	343	3.1546	Peripheral	0	0	0	chr2	7017796	7038363	radical S-adenosyl methionine domain containing 2
PRKACG	344	3.15118	Peripheral	0	0	0	chr9	71627449	71629039	protein kinase cAMP-activated catalytic subunit gamma
CISH	345	3.14468	Peripheral	0	0	0	chr3	50643885	50649262	cytokine inducible SH2 containing protein
PRKACB	346	3.14287	Peripheral	0	0	0	chr1	84543745	84704181	protein kinase cAMP-activated catalytic subunit beta
EGF	347	3.14079	Peripheral	0	0	0	chr4	110834040	110934118	epidermal growth factor
GZMB	348	3.13842	Peripheral	0	0	0	chr14	25100161	25103432	granzyme B
DNM1	349	3.13729	Peripheral	0	0	0	chr9	130965663	131017527	dynamin 1
CRKL	350	3.13712	Peripheral	0	0	0	chr22	21271714	21308037	CRK like proto-oncogene, adaptor protein
PRKCD	351	3.13531	Peripheral	0	0	0	chr3	53195223	53226733	protein kinase C delta
EBI3	352	3.13405	Peripheral	0	0	0	chr19	4229540	4237524	Epstein-Barr virus induced 3
SAMHD1	353	3.13365	Peripheral	0	0	0	chr20	35520227	35580246	SAM and HD domain containing deoxynucleoside triphosphate triphosphohydrolase 1
GZMK	354	3.13329	Core	0	1	0	chr5	54320107	54329960	granzyme K
IP6K2	355	3.12521	Peripheral	0	0	0	chr3	48725436	48754920	inositol hexakisphosphate kinase 2
INPP5D	356	3.1247	Peripheral	0	0	0	chr2	233925036	234116549	inositol polyphosphate-5-phosphatase D
RUNX1	357	3.12408	Peripheral	0	0	0	chr21	36259140	37357047	RUNX family transcription factor 1
IRF8	358	3.12382	Core	0	1	0	chr16	85932774	85956211	interferon regulatory factor 8
RNASEL	359	3.12243	Peripheral	0	0	0	chr1	182542769	182558394	ribonuclease L
AP2M1	360	3.12109	Peripheral	0	0	0	chr3	183892634	183901879	adaptor related protein complex 2 subunit mu 1
BCAR1	361	3.11394	Peripheral	0	0	0	chr16	75262928	75301951	BCAR1 scaffold protein, Cas family member
ANXA1	362	3.11287	Peripheral	0	0	0	chr9	75766781	75785307	annexin A1
CDC42	363	3.11272	Peripheral	0	0	0	chr1	22379120	22419436	cell division cycle 42
GAB2	364	3.11257	Peripheral	0	0	0	chr11	77926336	78128868	GRB2 associated binding protein 2
ADAR	365	3.10887	Core	0	0	1	chr1	154554534	154600456	adenosine deaminase RNA specific
CSF1	366	3.10822	Peripheral	0	0	0	chr1	110453233	110473616	colony stimulating factor 1
LIFR	367	3.107	Peripheral	0	0	0	chr5	38475065	38595507	LIF receptor subunit alpha
HGF	368	3.10526	Peripheral	0	0	0	chr7	81331444	81399452	hepatocyte growth factor
PIK3CB	369	3.10337	Peripheral	0	0	0	chr3	138371540	138478201	phosphatidylinositol-4,5-bisphosphate 3-kinase catalytic subunit beta
CD44	370	3.10311	Peripheral	0	0	0	chr11	35160417	35253949	CD44 molecule (Indian blood group)
MIF	371	3.10299	Peripheral	0	0	0	chr22	24236565	24237409	macrophage migration inhibitory factor
IL13RA2	372	3.10236	Peripheral	0	0	0	chrX	114238538	114252207	interleukin 13 receptor subunit alpha 2
FGF2	373	3.10119	Peripheral	0	0	0	chr4	123747863	123819390	fibroblast growth factor 2
MMP3	374	3.09278	Peripheral	0	0	0	chr11	102706528	102714342	matrix metallopeptidase 3
FN1	375	3.09081	Peripheral	0	0	0	chr2	216225179	216300791	fibronectin 1
CST3	376	3.09058	Peripheral	0	0	0	chr20	23608534	23618574	cystatin C
CTLA4	377	3.08597	Core	0	1	0	chr2	204732511	204738683	cytotoxic T-lymphocyte associated protein 4
BLK	378	3.08539	Peripheral	0	0	0	chr8	11351521	11422108	BLK proto-oncogene, Src family tyrosine kinase
PIP	379	3.08258	Core	0	1	0	chr7	142829174	142836834	prolactin induced protein
BCL6	380	3.08067	Peripheral	0	0	0	chr3	187439165	187463513	BCL6 transcription repressor
IGF1R	381	3.08066	Peripheral	0	0	0	chr15	99192761	99507759	insulin like growth factor 1 receptor
PLCG2	382	3.07954	Peripheral	0	0	0	chr16	81812899	81991899	phospholipase C gamma 2
PIK3C2G	383	3.07904	Peripheral	0	0	0	chr12	18414474	18801352	phosphatidylinositol-4-phosphate 3-kinase catalytic subunit type 2 gamma
MAPK14	384	3.07767	Peripheral	0	0	0	chr6	35995454	36079013	mitogen-activated protein kinase 14
FPR2	385	3.07718	Peripheral	0	0	0	chr19	52264453	52273779	formyl peptide receptor 2
ERBB2	386	3.07641	Peripheral	0	0	0	chr17	37844393	37884915	erb-b2 receptor tyrosine kinase 2
PLCB1	387	3.07555	Peripheral	0	0	0	chr20	8112912	8865547	phospholipase C beta 1
YES1	388	3.07495	Peripheral	0	0	0	chr18	721592	812542	YES proto-oncogene 1, Src family tyrosine kinase
VEGFA	389	3.07492	Peripheral	0	0	0	chr6	43737946	43754223	vascular endothelial growth factor A
SFTPB	390	3.0726	Peripheral	0	0	0	chr2	85884440	85895864	surfactant protein B
SAA1	391	3.07115	Peripheral	0	0	0	chr11	18287808	18291523	serum amyloid A1
TRAT1	392	3.07012	Peripheral	0	0	0	chr3	108541631	108573714	T cell receptor associated transmembrane adaptor 1
PTK2B	393	3.06962	Peripheral	0	0	0	chr8	27168999	27316908	protein tyrosine kinase 2 beta
NAPSA	394	3.06814	Peripheral	0	0	0	chr19	50861734	50868931	napsin A aspartic peptidase
CBFB	395	3.06741	Peripheral	0	0	0	chr16	67063050	67134958	core-binding factor subunit beta
MAP3K1	396	3.06404	Peripheral	0	0	0	chr5	56110900	56191978	mitogen-activated protein kinase kinase kinase 1
CSF1R	397	3.05962	Core	0	1	0	chr5	149432854	149492935	colony stimulating factor 1 receptor
FYCO1	398	3.0576	Core	1	27	31	chr3	45959391	46037316	FYVE and coiled-coil domain autophagy adaptor 1
RAC1	399	3.04987	Peripheral	0	0	0	chr7	6414126	6443598	Rac family small GTPase 1
PXN	400	3.04887	Peripheral	0	0	0	chr12	120648242	120703574	paxillin
RHOA	401	3.04624	Peripheral	0	0	0	chr3	49396579	49449526	ras homolog family member A
IRS1	402	3.04275	Peripheral	0	0	0	chr2	227596033	227663506	insulin receptor substrate 1
SET	403	3.04245	Peripheral	0	0	0	chr9	131445934	131458675	SET nuclear proto-oncogene
CSTB	404	3.04215	Peripheral	0	0	0	chr21	45193546	45196256	cystatin B
PIK3CG	405	3.04077	Peripheral	0	0	0	chr7	106505723	106547592	phosphatidylinositol-4,5-bisphosphate 3-kinase catalytic subunit gamma
OSMR	406	3.03241	Peripheral	0	0	0	chr5	38846101	38935743	oncostatin M receptor
PDGFB	407	3.03157	Peripheral	0	0	0	chr22	39619685	39640957	platelet derived growth factor subunit B
KLRD1	408	3.02954	Peripheral	0	0	0	chr12	10457050	10469850	killer cell lectin like receptor D1
CST7	409	3.02922	Peripheral	0	0	0	chr20	24929866	24940564	cystatin F
IRS2	410	3.02909	Peripheral	0	0	0	chr13	110406184	110438914	insulin receptor substrate 2
IL21	411	3.02898	Peripheral	0	0	0	chr4	123533783	123542212	interleukin 21
A2M	412	3.02522	Peripheral	0	0	0	chr12	9220304	9268558	alpha-2-macroglobulin
PRKAR2A	413	3.02405	Peripheral	0	0	0	chr3	48785218	48885270	protein kinase cAMP-dependent type II regulatory subunit alpha
MMP1	414	3.02254	Peripheral	0	0	0	chr11	102660641	102668966	matrix metallopeptidase 1
FOS	415	3.02221	Peripheral	0	0	0	chr14	75745481	75748937	Fos proto-oncogene, AP-1 transcription factor subunit
TRAF6	416	3.021	Peripheral	0	0	0	chr11	36505317	36531863	TNF receptor associated factor 6
KIR2DL1	417	3.0194	Peripheral	0	0	0	chr19	55250953	55295778	killer cell immunoglobulin like receptor, two Ig domains and long cytoplasmic tail 1
KIR3DL1	418	3.01928	Peripheral	0	0	0	chr19	55327893	55378670	killer cell immunoglobulin like receptor, three Ig domains and long cytoplasmic tail 1
KLRC1	419	3.01901	Peripheral	0	0	0	chr12	10594863	10607215	killer cell lectin like receptor C1
PRKAR1B	420	3.01878	Peripheral	0	0	0	chr7	588834	767313	protein kinase cAMP-dependent type I regulatory subunit beta
SOCS5	421	3.01749	Peripheral	0	0	0	chr2	46926099	46989927	suppressor of cytokine signaling 5
IL27	422	3.01743	Peripheral	0	0	0	chr16	28510683	28518155	interleukin 27
GRN	423	3.01541	Peripheral	0	0	0	chr17	42422491	42430470	granulin precursor
EGR1	424	3.01436	Peripheral	0	0	0	chr5	137801181	137805004	early growth response 1
CD69	425	3.01313	Peripheral	0	0	0	chr12	9905082	9913497	CD69 molecule
GNA14	426	3.01286	Peripheral	0	0	0	chr9	80037995	80263232	G protein subunit alpha 14
SMO	427	3.01244	Peripheral	0	0	0	chr7	128828713	128853385	smoothened, frizzled class receptor
ACTB	428	3.00872	Peripheral	0	0	0	chr7	5566779	5570232	actin beta
GRK3	429	3.00864	Peripheral	0	0	0	chr22	25960861	26125258	G protein-coupled receptor kinase 3
CREB1	430	3.00689	Peripheral	0	0	0	chr2	208394616	208470284	cAMP responsive element binding protein 1
KIR3DL2	431	3.0055	Peripheral	0	0	0	chr19	55361898	55378670	killer cell immunoglobulin like receptor, three Ig domains and long cytoplasmic tail 2
KIR2DL3	432	3.00549	Peripheral	0	0	0	chr19	55249974	55295778	killer cell immunoglobulin like receptor, two Ig domains and long cytoplasmic tail 3
KIT	433	3.00299	Peripheral	0	0	0	chr4	55524095	55606881	KIT proto-oncogene, receptor tyrosine kinase
MAPK8	434	3.00283	Peripheral	0	0	0	chr10	49514786	49643183	mitogen-activated protein kinase 8
EPO	435	3.00006	Peripheral	0	0	0	chr7	100318423	100321323	erythropoietin
GRK6	436	2.99873	Peripheral	0	0	0	chr5	176853687	176869850	G protein-coupled receptor kinase 6
SRGN	437	2.99793	Peripheral	0	0	0	chr10	70847828	70864567	serglycin
BTK	438	2.99723	Peripheral	0	0	0	chrX	100604435	100645770	Bruton tyrosine kinase
F13A1	439	2.99721	Peripheral	0	0	0	chr6	6144311	6320924	coagulation factor XIII A chain
SERPINB13	440	2.99335	Core	0	1	0	chr18	61254534	61266433	serpin family B member 13
MTG1	441	2.99202	Peripheral	0	0	0	chr10	135207621	135234174	mitochondrial ribosome associated GTPase 1
KDR	442	2.99173	Peripheral	0	0	0	chr4	55944426	55991762	kinase insert domain receptor
IL16	443	2.98955	Peripheral	0	0	0	chr15	81475093	81605104	interleukin 16
KIR3DL3	444	2.98583	Peripheral	0	0	0	chr19	55235984	55248003	killer cell immunoglobulin like receptor, three Ig domains and long cytoplasmic tail 3
PRL	445	2.98526	Peripheral	0	0	0	chr6	22287473	22303082	prolactin
IL17A	446	2.98441	Peripheral	0	0	0	chr6	52051185	52055436	interleukin 17A
LILRB1	447	2.98202	Peripheral	0	0	0	chr19	55128629	55149004	leukocyte immunoglobulin like receptor B1
RAP1B	448	2.97932	Peripheral	0	0	0	chr12	69004619	69054385	RAP1B, member of RAS oncogene family
CD40LG	449	2.97808	Peripheral	0	0	0	chrX	135730336	135742549	CD40 ligand
LILRB2	450	2.97772	Peripheral	0	0	0	chr19	54777675	54785033	leukocyte immunoglobulin like receptor B2
GALNS	451	2.9777	Core	0	1	19	chr16	88880142	88923374	galactosamine (N-acetyl)-6-sulfatase
PECAM1	452	2.97754	Peripheral	0	0	0	chr17	62396777	62407083	platelet and endothelial cell adhesion molecule 1
GAB1	453	2.97752	Peripheral	0	0	0	chr4	144257983	144395718	GRB2 associated binding protein 1
ITGB1	454	2.97724	Peripheral	0	0	0	chr10	33189246	33247293	integrin subunit beta 1
CSF2RA	455	2.97676	Peripheral	0	0	0	chrY	1337693	1378828	colony stimulating factor 2 receptor subunit alpha
CTNNB1	456	2.97674	Peripheral	0	0	0	chr3	41236401	41280845	catenin beta 1
PIK3R2	457	2.97528	Peripheral	0	0	0	chr19	18263988	18281343	phosphoinositide-3-kinase regulatory subunit 2
SELL	458	2.97511	Peripheral	0	0	0	chr1	169659806	169680843	selectin L
LMO4	459	2.97483	Peripheral	0	0	0	chr1	87794151	87814607	LIM domain only 4
ITGAX	460	2.97476	Peripheral	0	0	0	chr16	31366509	31394318	integrin subunit alpha X
RAF1	461	2.97464	Peripheral	0	0	0	chr3	12625100	12705700	Raf-1 proto-oncogene, serine/threonine kinase
PRKAR1A	462	2.97242	Peripheral	0	0	0	chr17	66511535	66547457	protein kinase cAMP-dependent type I regulatory subunit alpha
SOCS2	463	2.9723	Peripheral	0	0	0	chr12	93963598	93970521	suppressor of cytokine signaling 2
CMTM6	464	2.96771	Peripheral	0	0	0	chr3	32522804	32544403	CKLF like MARVEL transmembrane domain containing 6
IL17D	465	2.9675	Peripheral	0	0	0	chr13	21277482	21297237	interleukin 17D
PDGFRA	466	2.96569	Peripheral	0	0	0	chr4	54243820	55164412	platelet derived growth factor receptor alpha
GRK1	467	2.96556	Peripheral	0	0	0	chr13	114321597	114438637	G protein-coupled receptor kinase 1
KLRC2	468	2.96434	Peripheral	0	0	0	chr12	10579193	10588592	killer cell lectin like receptor C2
ESR1	469	2.96305	Peripheral	0	0	0	chr6	152011631	152424408	estrogen receptor 1
PRKAR2B	470	2.96154	Peripheral	0	0	0	chr7	106685178	106802256	protein kinase cAMP-dependent type II regulatory subunit beta
PIK3R6	471	2.96096	Peripheral	0	0	0	chr17	8706055	8770994	phosphoinositide-3-kinase regulatory subunit 6
PSMB8	472	2.96086	Core	0	0	2	chr6	32808494	32812712	proteasome 20S subunit beta 8
RACK1	473	2.95056	Peripheral	0	0	0	chr5	180663928	180670906	receptor for activated C kinase 1
AGTR1	474	2.94871	Peripheral	0	0	0	chr3	148415658	148460790	angiotensin II receptor type 1
KLRG1	475	2.94783	Core	0	1	0	chr12	9142221	9163340	killer cell lectin like receptor G1
PRKACA	476	2.94562	Peripheral	0	0	0	chr19	14202507	14228559	protein kinase cAMP-activated catalytic subunit alpha
MMP2	477	2.94409	Peripheral	0	0	0	chr16	55513081	55540586	matrix metallopeptidase 2
BCR	478	2.94361	Peripheral	0	0	0	chr22	23522552	23660224	BCR activator of RhoGEF and GTPase
TNFAIP6	479	2.94126	Peripheral	0	0	0	chr2	152214106	152236562	TNF alpha induced protein 6
CSTA	480	2.94041	Peripheral	0	0	0	chr3	122044011	122060815	cystatin A
AXL	481	2.93882	Peripheral	0	0	0	chr19	41725108	41767671	AXL receptor tyrosine kinase
THPO	482	2.9359	Peripheral	0	0	0	chr3	184089773	184095932	thrombopoietin
HSP90AA1	483	2.93408	Peripheral	0	0	0	chr14	102547075	102606086	heat shock protein 90 alpha family class A member 1
TRAF3	484	2.93348	Peripheral	0	0	0	chr14	103243816	103377837	TNF receptor associated factor 3
VAV2	485	2.93144	Peripheral	0	0	0	chr9	136627016	136857446	vav guanine nucleotide exchange factor 2
NTRK1	486	2.92598	Peripheral	0	0	0	chr1	156785542	156851642	neurotrophic receptor tyrosine kinase 1
MYD88	487	2.92481	Peripheral	0	0	0	chr3	38179969	38184512	MYD88 innate immune signal transduction adaptor
OPRM1	488	2.92301	Peripheral	0	0	0	chr6	154360443	154568001	opioid receptor mu 1
LILRA6	489	2.91902	Peripheral	0	0	0	chr19	54745902	54804265	leukocyte immunoglobulin like receptor A6
IRAK1	490	2.91656	Peripheral	0	0	0	chrX	153275957	153285342	interleukin 1 receptor associated kinase 1
CTF1	491	2.91348	Peripheral	0	0	0	chr16	30907928	30914881	cardiotrophin 1
TSLP	492	2.9109	Peripheral	0	0	0	chr5	110405778	110413722	thymic stromal lymphopoietin
IL11	493	2.90983	Peripheral	0	0	0	chr19	55875750	55881831	interleukin 11
MET	494	2.90896	Peripheral	0	0	0	chr7	116312459	116438440	MET proto-oncogene, receptor tyrosine kinase
KLRC4	495	2.90895	Peripheral	0	0	0	chr12	10559983	10562356	killer cell lectin like receptor C4
GH1	496	2.90886	Peripheral	0	0	0	chr17	61994563	61996198	growth hormone 1
TBXA2R	497	2.90667	Peripheral	0	0	0	chr19	3594504	3606831	thromboxane A2 receptor
SOCS4	498	2.90373	Peripheral	0	0	0	chr14	55493844	55516206	suppressor of cytokine signaling 4
PRKCB	499	2.90156	Peripheral	0	0	0	chr16	23847300	24231932	protein kinase C beta
PLAUR	500	2.90075	Peripheral	0	0	0	chr19	44150247	44174498	plasminogen activator, urokinase receptor
FLT3	501	2.89968	Peripheral	0	0	0	chr13	28577411	28674729	fms related receptor tyrosine kinase 3
SOCS7	502	2.89792	Peripheral	0	0	0	chr17	36508007	36561846	suppressor of cytokine signaling 7
HBEGF	503	2.89744	Peripheral	0	0	0	chr5	139712428	139726188	heparin binding EGF like growth factor
SOCS6	504	2.89563	Peripheral	0	0	0	chr18	67956137	67997434	suppressor of cytokine signaling 6
CNR1	505	2.89394	Peripheral	0	0	0	chr6	88849585	88875767	cannabinoid receptor 1
KITLG	506	2.89291	Peripheral	0	0	0	chr12	88886570	88974250	KIT ligand
APP	507	2.89192	Peripheral	0	0	0	chr21	27252861	27543446	amyloid beta precursor protein
TUB	508	2.88943	Peripheral	0	0	0	chr11	8040791	8127654	TUB bipartite transcription factor
CNTF	509	2.88847	Peripheral	0	0	0	chr11	58390146	58393205	ciliary neurotrophic factor
GNA13	510	2.88711	Peripheral	0	0	0	chr17	63005407	63052920	G protein subunit alpha 13
CD2	511	2.88408	Peripheral	0	0	0	chr1	117297086	117311851	CD2 molecule
TLR4	512	2.88358	Peripheral	0	0	0	chr9	120466453	120479769	toll like receptor 4
MAPK11	513	2.87872	Peripheral	0	0	0	chr22	50702142	50708779	mitogen-activated protein kinase 11
ERBB4	514	2.87852	Peripheral	0	0	0	chr2	212240442	213403352	erb-b2 receptor tyrosine kinase 4
CANX	515	2.8735	Peripheral	0	0	0	chr5	179125428	179158639	calnexin
PIK3R3	516	2.87288	Peripheral	0	0	0	chr1	46505812	46642160	phosphoinositide-3-kinase regulatory subunit 3
PRLR	517	2.87287	Peripheral	0	0	0	chr5	35055802	35230823	prolactin receptor
F2R	518	2.87193	Peripheral	0	0	0	chr5	76011868	76031595	coagulation factor II thrombin receptor
HSPA4	519	2.86938	Core	0	0	1	chr5	132387662	132440709	heat shock protein family A (Hsp70) member 4
RAP1A	520	2.86887	Peripheral	0	0	0	chr1	112085055	112256101	RAP1A, member of RAS oncogene family
MUC1	521	2.86733	Core	1	8	2	chr1	155158300	155162706	mucin 1, cell surface associated
HMGB1	522	2.86725	Peripheral	0	0	0	chr13	31032879	31191510	high mobility group box 1
TNFRSF1A	523	2.86357	Peripheral	0	0	0	chr12	6437923	6451283	TNF receptor superfamily member 1A
FCGR3A	524	2.8632	Peripheral	0	0	0	chr1	161511551	161520413	Fc gamma receptor IIIa
CDH5	525	2.86266	Peripheral	0	0	0	chr16	66400525	66438689	cadherin 5
MAPK9	526	2.86239	Peripheral	0	0	0	chr5	179660595	179719071	mitogen-activated protein kinase 9
NFKB2	527	2.85751	Peripheral	0	0	0	chr10	104153867	104162286	nuclear factor kappa B subunit 2
DOK2	528	2.85712	Peripheral	0	0	0	chr8	21563902	21771205	docking protein 2
CST4	529	2.85581	Peripheral	0	0	0	chr20	23666277	23669662	cystatin S
LAMP1	530	2.85576	Peripheral	0	0	0	chr13	113951469	113977741	lysosomal associated membrane protein 1
CD5	531	2.85416	Core	0	1	0	chr11	60869930	60895323	CD5 molecule
CAV1	532	2.8505	Peripheral	0	0	0	chr7	115929906	116201239	caveolin 1
LAMA5	533	2.84721	Peripheral	0	0	0	chr20	60884121	60942368	laminin subunit alpha 5
ERBB3	534	2.84705	Peripheral	0	0	0	chr12	56473809	56497291	erb-b2 receptor tyrosine kinase 3
PRKCE	535	2.84378	Peripheral	0	0	0	chr2	45879043	46415129	protein kinase C epsilon
NFKBIA	536	2.83804	Peripheral	0	0	0	chr14	35870716	35873960	NFKB inhibitor alpha
PRAF2	537	2.83542	Peripheral	0	0	0	chrX	48928818	48931662	PRA1 domain family member 2
PIK3CD	538	2.82985	Peripheral	0	0	0	chr1	9711790	9789172	phosphatidylinositol-4,5-bisphosphate 3-kinase catalytic subunit delta
VAV3	539	2.82983	Peripheral	0	0	0	chr1	108113782	108507545	vav guanine nucleotide exchange factor 3
GRK4	540	2.82966	Peripheral	0	0	0	chr4	2965343	3042474	G protein-coupled receptor kinase 4
LCN2	541	2.82924	Peripheral	0	0	0	chr9	130911732	130915734	lipocalin 2
LBP	542	2.82907	Peripheral	0	0	0	chr20	36974814	37005653	lipopolysaccharide binding protein
CREB3	543	2.82828	Peripheral	0	0	0	chr9	35732317	35737005	cAMP responsive element binding protein 3
HSPA5	544	2.82774	Peripheral	0	0	0	chr9	127997127	128003666	heat shock protein family A (Hsp70) member 5
FCER1G	545	2.82491	Peripheral	0	0	0	chr1	161185087	161189038	Fc epsilon receptor Ig
TAP2	546	2.82475	Peripheral	0	0	0	chr6	32789610	32806547	transporter 2, ATP binding cassette subfamily B member
AP2A1	547	2.82415	Peripheral	0	0	0	chr19	50270180	50310369	adaptor related protein complex 2 subunit alpha 1
HCRTR1	548	2.82197	Peripheral	0	0	0	chr1	32084652	32098119	hypocretin receptor 1
NOS2	549	2.82165	Peripheral	0	0	0	chr17	26097939	26220409	nitric oxide synthase 2
INSR	550	2.81921	Core	0	1	0	chr19	7112266	7294011	insulin receptor
TRAF1	551	2.819	Peripheral	0	0	0	chr9	123664671	123691451	TNF receptor associated factor 1
TLR2	552	2.81706	Peripheral	0	0	0	chr4	154605441	154627242	toll like receptor 2
TAPBP	553	2.81589	Peripheral	0	0	0	chr6	33267472	33282164	TAP binding protein
GNB5	554	2.81407	Peripheral	0	0	0	chr15	52413123	52483565	G protein subunit beta 5
MAPK10	555	2.81151	Peripheral	0	0	0	chr4	87023047	87515263	mitogen-activated protein kinase 10
CST6	556	2.80995	Peripheral	0	0	0	chr11	65779462	65780976	cystatin E/M
CD79A	557	2.80821	Peripheral	0	0	0	chr19	42381190	42385439	CD79a molecule
COL1A2	558	2.80761	Peripheral	0	0	0	chr7	94023873	94060544	collagen type I alpha 2 chain
IL17F	559	2.8076	Peripheral	0	0	0	chr6	52101484	52109298	interleukin 17F
CD79B	560	2.80751	Peripheral	0	0	0	chr17	62006098	62009704	CD79b molecule
TYROBP	561	2.80355	Peripheral	0	0	0	chr19	36395303	36399211	transmembrane immune signaling adaptor TYROBP
KNG1	562	2.80178	Peripheral	0	0	0	chr3	186435098	186462199	kininogen 1
PLCB2	563	2.80147	Peripheral	0	0	0	chr15	40580098	40600174	phospholipase C beta 2
LPAR1	564	2.79982	Peripheral	0	0	0	chr9	113636054	113801526	lysophosphatidic acid receptor 1
CRK	565	2.79856	Peripheral	0	0	0	chr17	1324647	1359561	CRK proto-oncogene, adaptor protein
IDE	566	2.79813	Peripheral	0	0	0	chr10	94211441	94333852	insulin degrading enzyme
IL37	567	2.79688	Peripheral	0	0	0	chr2	113670548	113676458	interleukin 37
HP	568	2.79679	Peripheral	0	0	0	chr16	72088508	72094955	haptoglobin
PRKCZ	569	2.79149	Peripheral	0	0	0	chr1	1981909	2116834	protein kinase C zeta
CR2	570	2.79049	Peripheral	0	0	0	chr1	207627645	207663240	complement C3d receptor 2
IL20	571	2.78655	Peripheral	0	0	0	chr1	207039154	207042568	interleukin 20
BCL2L1	572	2.78481	Peripheral	0	0	0	chr20	30252261	30310656	BCL2 like 1
PRKCA	573	2.7811	Peripheral	0	0	0	chr17	64298926	64806862	protein kinase C alpha
IL15RA	574	2.78034	Peripheral	0	0	0	chr10	5994334	6020150	interleukin 15 receptor subunit alpha
TAP1	575	2.77902	Core	0	0	1	chr6	32812986	32821748	transporter 1, ATP binding cassette subfamily B member
TIMP1	576	2.77893	Peripheral	0	0	0	chrX	47441690	47446190	TIMP metallopeptidase inhibitor 1
IRAK2	577	2.77794	Peripheral	0	0	0	chr3	10206563	10285427	interleukin 1 receptor associated kinase 2
SDC2	578	2.77705	Peripheral	0	0	0	chr8	97505882	97624037	syndecan 2
CD163	579	2.77639	Core	0	1	0	chr12	7623412	7656414	CD163 molecule
RAB7B	580	2.77528	Peripheral	0	0	0
ITGA1	581	2.77198	Peripheral	0	0	0	chr5	52083774	52249485	integrin subunit alpha 1
BLNK	582	2.77067	Peripheral	0	0	0	chr10	97951455	98031333	B cell linker
CAMP	583	2.76846	Peripheral	0	0	0	chr3	48264837	48266981	cathelicidin antimicrobial peptide
ALK	584	2.76547	Peripheral	0	0	0	chr2	29415640	30144477	ALK receptor tyrosine kinase
MAP3K7	585	2.76376	Peripheral	0	0	0	chr6	91223292	91297020	mitogen-activated protein kinase kinase kinase 7
PTPN13	586	2.75633	Core	0	1	0	chr4	87515468	87736328	protein tyrosine phosphatase non-receptor type 13
GNA12	587	2.75609	Peripheral	0	0	0	chr7	2767741	2883959	G protein subunit alpha 12
AFP	588	2.75401	Peripheral	0	0	0	chr4	74301933	74321492	alpha fetoprotein
ABHD4	589	2.75339	Peripheral	0	0	0	chr14	23067147	23081265	abhydrolase domain containing 4, N-acyl phospholipase B
ITGB3	590	2.75002	Peripheral	0	0	0	chr17	45331208	45390077	integrin subunit beta 3
CAMK2B	591	2.74847	Peripheral	0	0	0	chr7	44256749	44365230	calcium/calmodulin dependent protein kinase II beta
NEU1	592	2.7452	Core	0	0	1	chr6	31826829	31830709	neuraminidase 1
TRAF2	593	2.74425	Peripheral	0	0	0	chr9	139776385	139821067	TNF receptor associated factor 2
PROC	594	2.73947	Peripheral	0	0	0	chr2	128175996	128186822	protein C, inactivator of coagulation factors Va and VIIIa
ATF2	595	2.73664	Peripheral	0	0	0	chr2	175936978	176032934	activating transcription factor 2
IKBKB	596	2.73165	Peripheral	0	0	0	chr8	42128820	42190171	inhibitor of nuclear factor kappa B kinase subunit beta
NMI	597	2.73056	Peripheral	0	0	0	chr2	152126982	152146430	N-myc and STAT interactor
HSPG2	598	2.72973	Peripheral	0	0	0	chr1	22148737	22263750	heparan sulfate proteoglycan 2
VASP	599	2.72952	Peripheral	0	0	0	chr19	46010688	46030240	vasodilator stimulated phosphoprotein
STAM	600	2.72868	Peripheral	0	0	0	chr10	17686124	17758821	signal transducing adaptor molecule
TGFB1	601	2.72851	Peripheral	0	0	0	chr19	41836812	41859831	transforming growth factor beta 1
CTNND1	602	2.72842	Peripheral	0	0	0	chr11	57479995	57586652	catenin delta 1
PTPRE	603	2.72831	Peripheral	0	0	0	chr10	129705325	129884164	protein tyrosine phosphatase receptor type E
CASP1	604	2.72786	Peripheral	0	0	0	chr11	104896237	104916051	caspase 1
FGFR3	605	2.72759	Peripheral	0	0	0	chr4	1795039	1810599	fibroblast growth factor receptor 3
SPHK2	606	2.72561	Core	0	2	0	chr19	49122548	49133663	sphingosine kinase 2
STAM2	607	2.72465	Peripheral	0	0	0	chr2	152973315	153032506	signal transducing adaptor molecule 2
PMEL	608	2.72317	Peripheral	0	0	0	chr12	56347889	56360496	premelanosome protein
PITPNM3	609	2.72213	Peripheral	0	0	0	chr17	6354583	6459877	PITPNM family member 3
ANXA2	610	2.71404	Peripheral	0	0	0	chr15	60639350	60690185	annexin A2
MMP13	611	2.71164	Peripheral	0	0	0	chr11	102813721	102826463	matrix metallopeptidase 13
ETS1	612	2.71119	Peripheral	0	0	0	chr11	128328656	128457453	ETS proto-oncogene 1, transcription factor
LILRA1	613	2.71015	Peripheral	0	0	0	chr19	55105041	55113687	leukocyte immunoglobulin like receptor A1
CAMK2D	614	2.70997	Peripheral	0	0	0	chr4	114372188	114683083	calcium/calmodulin dependent protein kinase II delta
POMC	615	2.7095	Peripheral	0	0	0	chr2	25383722	25391559	proopiomelanocortin
LILRB4	616	2.70942	Peripheral	0	0	0	chr19	55155340	55175496	leukocyte immunoglobulin like receptor B4
CTNNA1	617	2.70861	Peripheral	0	0	0	chr5	138089107	138270723	catenin alpha 1
TDGF1	618	2.70699	Core	1	18	13	chr3	46616045	46623952	teratocarcinoma-derived growth factor 1
IL1RAP	619	2.70656	Peripheral	0	0	0	chr3	190231840	190374986	interleukin 1 receptor accessory protein
ACKR3	620	2.70285	Peripheral	0	0	0	chr2	237469424	237490994	atypical chemokine receptor 3
RELB	621	2.70161	Peripheral	0	0	0	chr19	45504707	45541456	RELB proto-oncogene, NF-kB subunit
PDIA3	622	2.70064	Peripheral	0	0	0	chr15	44038590	44064804	protein disulfide isomerase family A member 3
S1PR3	623	2.69805	Peripheral	0	0	0	chr9	91606324	91620069	sphingosine-1-phosphate receptor 3
CAMK2A	624	2.69643	Peripheral	0	0	0	chr5	149599054	149669403	calcium/calmodulin dependent protein kinase II alpha
EDNRA	625	2.69501	Peripheral	0	0	0	chr4	148402069	148466106	endothelin receptor type A
IKZF3	626	2.69436	Peripheral	0	0	0	chr17	37913968	38020441	IKAROS family zinc finger 3
SDC4	627	2.69292	Peripheral	0	0	0	chr20	43953929	43977064	syndecan 4
KIR2DL4	628	2.69206	Peripheral	0	0	0	chr19	55297774	55325972	killer cell immunoglobulin like receptor, two Ig domains and long cytoplasmic tail 4
SPATA20	629	2.69072	Peripheral	0	0	0	chr17	48620419	48633213	spermatogenesis associated 20
CALR	630	2.6904	Peripheral	0	0	0	chr19	13049414	13055304	calreticulin
LPAR2	631	2.68967	Peripheral	0	0	0	chr19	19734466	19739739	lysophosphatidic acid receptor 2
IRAK3	632	2.68931	Peripheral	0	0	0	chr12	66582978	66648394	interleukin 1 receptor associated kinase 3
PMCH	633	2.68923	Peripheral	0	0	0	chr12	102590237	102591614	pro-melanin concentrating hormone
NGF	634	2.68718	Peripheral	0	0	0	chr1	115828537	115880857	nerve growth factor
TLR10	635	2.68254	Peripheral	0	0	0	chr4	38773860	38784611	toll like receptor 10
GAPDH	636	2.68203	Peripheral	0	0	0	chr12	6643585	6647537	glyceraldehyde-3-phosphate dehydrogenase
VAMP8	637	2.67932	Peripheral	0	0	0	chr2	85804614	85809156	vesicle associated membrane protein 8
NLRP3	638	2.67872	Peripheral	0	0	0	chr1	247579458	247612406	NLR family pyrin domain containing 3
PPARA	639	2.67823	Peripheral	0	0	0	chr22	46546499	46639653	peroxisome proliferator activated receptor alpha
FGFR2	640	2.67755	Peripheral	0	0	0	chr10	123237844	123357972	fibroblast growth factor receptor 2
CD81	641	2.67718	Peripheral	0	0	0	chr11	2398547	2418649	CD81 molecule
MAP1LC3B	642	2.67605	Peripheral	0	0	0	chr16	87425801	87438380	microtubule associated protein 1 light chain 3 beta
ITGA2B	643	2.67547	Peripheral	0	0	0	chr17	42449550	42466873	integrin subunit alpha 2b
PRDM1	644	2.67126	Peripheral	0	0	0	chr6	106534195	106557814	PR/SET domain 1
CASP3	645	2.6669	Peripheral	0	0	0	chr4	185548850	185570629	caspase 3
RASA1	646	2.66651	Peripheral	0	0	0	chr5	86564070	86687743	RAS p21 protein activator 1
PPP2CA	647	2.66585	Peripheral	0	0	0	chr5	133532148	133561950	protein phosphatase 2 catalytic subunit alpha
ITGAV	648	2.66532	Peripheral	0	0	0	chr2	187454790	187545629	integrin subunit alpha V
CHUK	649	2.66467	Peripheral	0	0	0	chr10	101948124	101989344	component of inhibitor of nuclear factor kappa B kinase complex
NCK1	650	2.66303	Peripheral	0	0	0	chr3	136581050	136667968	NCK adaptor protein 1
IGF1	651	2.66274	Peripheral	0	0	0	chr12	102789645	102874378	insulin like growth factor 1
LPAR3	652	2.66173	Peripheral	0	0	0	chr1	85279086	85358896	lysophosphatidic acid receptor 3
FGB	653	2.6616	Peripheral	0	0	0	chr4	155484132	155493915	fibrinogen beta chain
INPPL1	654	2.66147	Peripheral	0	0	0	chr11	71935882	71950188	inositol polyphosphate phosphatase like 1
FCRL3	655	2.66082	Peripheral	0	0	0	chr1	157646271	157670647	Fc receptor like 3
CST1	656	2.66059	Core	0	1	0	chr20	23728190	23731574	cystatin SN
SDC1	657	2.65872	Peripheral	0	0	0	chr2	20400558	20425194	syndecan 1
RGS12	658	2.65788	Peripheral	0	0	0	chr4	3315874	3441640	regulator of G protein signaling 12
ABL1	659	2.65737	Peripheral	0	0	0	chr9	133589268	133763062	ABL proto-oncogene 1, non-receptor tyrosine kinase
LAIR1	660	2.65698	Peripheral	0	0	0	chr19	54865235	54882165	leukocyte associated immunoglobulin like receptor 1
AVPR2	661	2.65663	Peripheral	0	0	0	chrX	153167985	153172620	arginine vasopressin receptor 2
CD82	662	2.6564	Peripheral	0	0	0	chr11	44587141	44641315	CD82 molecule
PIK3R5	663	2.65531	Peripheral	0	0	0	chr17	8782233	8869029	phosphoinositide-3-kinase regulatory subunit 5
ZNF644	664	2.655	Peripheral	0	0	0	chr1	91380857	91487812	zinc finger protein 644
CD1D	665	2.65292	Peripheral	0	0	0	chr1	158149737	158156216	CD1d molecule
CD33	666	2.65243	Peripheral	0	0	0	chr19	51729059	51747115	CD33 molecule
GRK5	667	2.65217	Peripheral	0	0	0	chr10	120967197	121215131	G protein-coupled receptor kinase 5
IL18R1	668	2.65214	Peripheral	0	0	0	chr2	102927962	103015217	interleukin 18 receptor 1
PTEN	669	2.64681	Peripheral	0	0	0	chr10	89623195	89728532	phosphatase and tensin homolog
OPRD1	670	2.64632	Peripheral	0	0	0	chr1	29138654	29190208	opioid receptor delta 1
RAP2A	671	2.64533	Peripheral	0	0	0	chr13	98086475	98120252	RAP2A, member of RAS oncogene family
CDH1	672	2.64248	Core	0	1	0	chr16	68771195	68869444	cadherin 1
IRS4	673	2.64068	Peripheral	0	0	0	chrX	107975727	107979607	insulin receptor substrate 4
ITGB4	674	2.64036	Peripheral	0	0	0	chr17	73717516	73753899	integrin subunit beta 4
SMAD3	675	2.6375	Core	0	1	0	chr15	67358195	67487533	SMAD family member 3
ADRB1	676	2.6373	Peripheral	0	0	0	chr10	115803806	115806667	adrenoceptor beta 1
CFTR	677	2.63646	Peripheral	0	0	0	chr7	117120017	117308718	CF transmembrane conductance regulator
LRPPRC	678	2.63628	Peripheral	0	0	0	chr2	44113363	44223144	leucine rich pentatricopeptide repeat containing
MAP3K11	679	2.6361	Peripheral	0	0	0	chr11	65365226	65381720	mitogen-activated protein kinase kinase kinase 11
NR3C1	680	2.63558	Peripheral	0	0	0	chr5	142657496	142815077	nuclear receptor subfamily 3 group C member 1
BTC	681	2.63437	Peripheral	0	0	0	chr4	75671448	75719882	betacellulin
TFRC	682	2.63409	Peripheral	0	0	0	chr3	195776155	195809032	transferrin receptor
EDNRB	683	2.63344	Peripheral	0	0	0	chr13	78469616	78549664	endothelin receptor type B
FGFR1	684	2.63335	Peripheral	0	0	0	chr8	38268656	38326352	fibroblast growth factor receptor 1
STX17	685	2.63265	Peripheral	0	0	0	chr9	102668915	102736818	syntaxin 17
IKBKG	686	2.63188	Peripheral	0	0	0	chrX	153770459	153793261	inhibitor of nuclear factor kappa B kinase regulatory subunit gamma
PPP2R1A	687	2.6309	Peripheral	0	0	0	chr19	52693055	52729678	protein phosphatase 2 scaffold subunit Aalpha
A1BG	688	2.63069	Peripheral	0	0	0	chr19	58858172	58864865	alpha-1-B glycoprotein
ICAM4	689	2.62697	Core	1	7	35	chr19	10397643	10399260	intercellular adhesion molecule 4 (Landsteiner-Wiener blood group)
ITGA5	690	2.6258	Peripheral	0	0	0	chr12	54789045	54813050	integrin subunit alpha 5
LRRK2	691	2.62538	Peripheral	0	0	0	chr12	40618813	40763086	leucine rich repeat kinase 2
FCGR2B	692	2.62468	Peripheral	0	0	0	chr1	161632905	161648444	Fc gamma receptor IIb
MS4A2	693	2.62466	Peripheral	0	0	0	chr11	59856137	59865940	membrane spanning 4-domains A2
FCER1A	694	2.62462	Peripheral	0	0	0	chr1	159259506	159278014	Fc epsilon receptor Ia
ARR3	695	2.62403	Peripheral	0	0	0	chrX	69488185	69501690	arrestin 3
PSAP	696	2.62322	Peripheral	0	0	0	chr10	73576055	73611082	prosaposin
BTRC	697	2.62235	Peripheral	0	0	0	chr10	103113790	103317078	beta-transducin repeat containing E3 ubiquitin protein ligase
SKAP2	698	2.62182	Peripheral	0	0	0	chr7	26706688	27034858	src kinase associated phosphoprotein 2
CD160	699	2.62162	Peripheral	0	0	0	chr1	145695798	145715565	CD160 molecule
TAB1	700	2.62088	Peripheral	0	0	0	chr22	39745954	39827887	TGF-beta activated kinase 1 (MAP3K7) binding protein 1
TOLLIP	701	2.61952	Peripheral	0	0	0	chr11	1295598	1330892	toll interacting protein
ADCY1	702	2.6195	Peripheral	0	0	0	chr7	45614125	45762714	adenylate cyclase 1
S1PR5	703	2.61712	Core	1	1	19	chr19	10623418	10628668	sphingosine-1-phosphate receptor 5
CNTFR	704	2.60603	Peripheral	0	0	0	chr9	34551430	34590138	ciliary neurotrophic factor receptor
MAP1LC3A	705	2.6053	Peripheral	0	0	0	chr20	33134688	33148149	microtubule associated protein 1 light chain 3 alpha
BMX	706	2.60213	Peripheral	0	0	0	chrX	15482369	15574652	BMX non-receptor tyrosine kinase
LEP	707	2.60073	Peripheral	0	0	0	chr7	127881331	127897682	leptin
FLT1	708	2.60028	Peripheral	0	0	0	chr13	28874483	29069265	fms related receptor tyrosine kinase 1
ROS1	709	2.59965	Peripheral	0	0	0	chr6	117609530	117747018	ROS proto-oncogene 1, receptor tyrosine kinase
GC	710	2.59856	Peripheral	0	0	0	chr4	72607411	72671237	GC vitamin D binding protein
PROCR	711	2.59739	Peripheral	0	0	0	chr20	33759774	33765165	protein C receptor
PIK3C3	712	2.59727	Peripheral	0	0	0	chr18	39535199	39661446	phosphatidylinositol 3-kinase catalytic subunit type 3
DOK1	713	2.59651	Peripheral	0	0	0	chr2	74776147	74784678	docking protein 1
EREG	714	2.59609	Peripheral	0	0	0	chr4	75230860	75254477	epiregulin
FCGR2A	715	2.59552	Peripheral	0	0	0	chr1	161475205	161489360	Fc gamma receptor IIa
NGFR	716	2.59531	Peripheral	0	0	0	chr17	47572655	47592382	nerve growth factor receptor
PTH1R	717	2.59431	Core	0	0	2	chr3	46919236	46945289	parathyroid hormone 1 receptor
VIM	718	2.59198	Peripheral	0	0	0	chr10	17270258	17279592	vimentin
SDCBP	719	2.59017	Peripheral	0	0	0	chr8	59465728	59495419	syndecan binding protein
VAMP3	720	2.58983	Peripheral	0	0	0	chr1	7831329	7841492	vesicle associated membrane protein 3
CAMK2G	721	2.58865	Peripheral	0	0	0	chr10	75572259	75634349	calcium/calmodulin dependent protein kinase II gamma
TLR3	722	2.5886	Peripheral	0	0	0	chr4	186990309	187006252	toll like receptor 3
GNG12	723	2.5881	Peripheral	0	0	0	chr1	68167149	68299155	G protein subunit gamma 12
RAC2	724	2.58787	Peripheral	0	0	0	chr22	37621310	37640305	Rac family small GTPase 2
ITGA2	725	2.58741	Peripheral	0	0	0	chr5	52285156	52390609	integrin subunit alpha 2
DRD2	726	2.58725	Peripheral	0	0	0	chr11	113280317	113346001	dopamine receptor D2
PLCB3	727	2.58715	Peripheral	0	0	0	chr11	64018995	64036924	phospholipase C beta 3
ARF1	728	2.58653	Peripheral	0	0	0	chr1	228270361	228286913	ADP ribosylation factor 1
PTPN12	729	2.58466	Peripheral	0	0	0	chr7	77166773	77269388	protein tyrosine phosphatase non-receptor type 12
ITGA9	730	2.58246	Peripheral	0	0	0	chr3	37493813	37861281	integrin subunit alpha 9
RHO	731	2.5822	Peripheral	0	0	0	chr3	129247482	129254187	rhodopsin
PIAS1	732	2.58183	Peripheral	0	0	0	chr15	68346572	68480404	protein inhibitor of activated STAT 1
GNB3	733	2.58136	Peripheral	0	0	0	chr12	6949118	6956557	G protein subunit beta 3
ITGA4	734	2.57965	Peripheral	0	0	0	chr2	182321619	182402468	integrin subunit alpha 4
FCGR3B	735	2.57872	Core	0	1	0	chr1	161592988	161601753	Fc gamma receptor IIIb
SMARCA4	736	2.57767	Peripheral	0	0	0	chr19	11071598	11172958	SWI/SNF related, matrix associated, actin dependent regulator of chromatin, subfamily a, member 4
CCZ1B	737	2.57658	Peripheral	0	0	0	chr7	6838566	6865926	CCZ1 homolog B, vacuolar protein trafficking and biogenesis associated
TLR9	738	2.57527	Peripheral	0	0	0	chr3	52255096	52260179	toll like receptor 9
ALB	739	2.575	Peripheral	0	0	0	chr4	74269972	74287129	albumin
USP41	740	2.57186	Peripheral	0	0	0
GABARAPL2	741	2.57154	Peripheral	0	0	0	chr16	75600249	75611779	GABA type A receptor associated protein like 2
MTOR	742	2.57107	Peripheral	0	0	0	chr1	11166588	11322608	mechanistic target of rapamycin kinase
RAB11A	743	2.57105	Peripheral	0	0	0	chr15	66161797	66184329	RAB11A, member RAS oncogene family
NRG1	744	2.57038	Peripheral	0	0	0	chr8	31496911	32622558	neuregulin 1
YWHAZ	745	2.56928	Peripheral	0	0	0	chr8	101930804	101965623	tyrosine 3-monooxygenase/tryptophan 5-monooxygenase activation protein zeta
FLT3LG	746	2.56508	Peripheral	0	0	0	chr19	49977466	49989488	fms related receptor tyrosine kinase 3 ligand
NFATC1	747	2.56441	Peripheral	0	0	0	chr18	77155772	77289323	nuclear factor of activated T cells 1
CD47	748	2.56358	Peripheral	0	0	0	chr3	107761941	107809935	CD47 molecule
GNB2	749	2.5626	Peripheral	0	0	0	chr7	100271363	100276792	G protein subunit beta 2
RGS9	750	2.56177	Peripheral	0	0	0	chr17	63133456	63223821	regulator of G protein signaling 9
ATF4	751	2.56163	Peripheral	0	0	0	chr22	39916569	39918691	activating transcription factor 4
CARD11	752	2.56071	Peripheral	0	0	0	chr7	2945710	3083509	caspase recruitment domain family member 11
GNB4	753	2.5568	Peripheral	0	0	0	chr3	179113876	179169371	G protein subunit beta 4
GHRL	754	2.55656	Peripheral	0	0	0	chr3	10327434	10334631	ghrelin and obestatin prepropeptide
PDGFA	755	2.55601	Peripheral	0	0	0	chr7	536897	559481	platelet derived growth factor subunit A
TEC	756	2.5548	Peripheral	0	0	0	chr4	48137800	48271814	tec protein tyrosine kinase
PTS	757	2.55417	Peripheral	0	0	0	chr11	112097088	112140678	6-pyruvoyltetrahydropterin synthase
SIRPA	758	2.55389	Peripheral	0	0	0	chr20	1874813	1920540	signal regulatory protein alpha
HERC5	759	2.55363	Peripheral	0	0	0	chr4	89378268	89427319	HECT and RLD domain containing E3 ubiquitin protein ligase 5
FES	760	2.55324	Peripheral	0	0	0	chr15	91427665	91439006	FES proto-oncogene, tyrosine kinase
BECN1	761	2.5532	Peripheral	0	0	0	chr17	40962150	40976310	beclin 1
ADRA2A	762	2.55135	Peripheral	0	0	0	chr10	112836790	112840662	adrenoceptor alpha 2A
FOXO1	763	2.55026	Peripheral	0	0	0	chr13	41129801	41240734	forkhead box O1
SNAP23	764	2.54827	Peripheral	0	0	0	chr15	42787504	42825259	synaptosome associated protein 23
GP6	765	2.5477	Peripheral	0	0	0	chr19	55525075	55549632	glycoprotein VI platelet
FGA	766	2.5471	Peripheral	0	0	0	chr4	155504280	155511897	fibrinogen alpha chain
ARF6	767	2.54701	Peripheral	0	0	0	chr14	50359736	50363772	ADP ribosylation factor 6
KLRC4-KLRK1	768	2.54606	Peripheral	0	0	0	chr12	10524952	10562745	KLRC4-KLRK1 readthrough
GNG11	769	2.54485	Peripheral	0	0	0	chr7	93551016	93555826	G protein subunit gamma 11
IL11RA	770	2.54429	Peripheral	0	0	0	chr9	34650699	34661898	interleukin 11 receptor subunit alpha
CSH1	771	2.54426	Peripheral	0	0	0	chr17	61972268	61974021	chorionic somatomammotropin hormone 1
EML4	772	2.54277	Peripheral	0	0	0	chr2	42396490	42559688	EMAP like 4
SACM1L	773	2.5414	Core	1	16	22	chr3	45730754	45786900	SAC1 like phosphatidylinositide phosphatase
CD1C	774	2.54087	Peripheral	0	0	0	chr1	158259563	158264564	CD1c molecule
CEBPB	775	2.53984	Peripheral	0	0	0	chr20	48807120	48809227	CCAAT enhancer binding protein beta
AR	776	2.53868	Peripheral	0	0	0	chrX	66763874	66950461	androgen receptor
SMPD1	777	2.53768	Peripheral	0	0	0	chr11	6411644	6416228	sphingomyelin phosphodiesterase 1
PIAS3	778	2.53692	Peripheral	0	0	0	chr1	145575988	145586546	protein inhibitor of activated STAT 3
HGS	779	2.53605	Peripheral	0	0	0	chr17	79650962	79669151	hepatocyte growth factor-regulated tyrosine kinase substrate
RGS14	780	2.53552	Peripheral	0	0	0	chr5	176784844	176799599	regulator of G protein signaling 14
NTRK2	781	2.53299	Peripheral	0	0	0	chr9	87283466	87638505	neurotrophic receptor tyrosine kinase 2
TPBG	782	2.53255	Peripheral	0	0	0	chr6	83072923	83077133	trophoblast glycoprotein
MAPT	783	2.53223	Core	1	15	20	chr17	43971748	44105699	microtubule associated protein tau
GNG3	784	2.5321	Peripheral	0	0	0	chr11	62475066	62476678	G protein subunit gamma 3
RABGGTB	785	2.53078	Peripheral	0	0	0	chr1	76251879	76260775	Rab geranylgeranyltransferase subunit beta
EIF2AK2	786	2.53061	Peripheral	0	0	0	chr2	37332284	37384190	eukaryotic translation initiation factor 2 alpha kinase 2
CD22	787	2.52862	Peripheral	0	0	0	chr19	35820072	35838264	CD22 molecule
FLT4	788	2.52763	Peripheral	0	0	0	chr5	180028506	180076624	fms related receptor tyrosine kinase 4
NEU4	789	2.5264	Peripheral	0	0	0	chr2	242750160	242758739	neuraminidase 4
SP1	790	2.52581	Peripheral	0	0	0	chr12	53773979	53810226	Sp1 transcription factor
GATA3	791	2.5258	Peripheral	0	0	0	chr10	8096667	8117164	GATA binding protein 3
S1PR2	792	2.52362	Core	0	1	5	chr19	10332109	10341948	sphingosine-1-phosphate receptor 2
FCGR1A	793	2.52287	Peripheral	0	0	0	chr1	149754250	149764074	Fc gamma receptor Ia
UGCG	794	2.51998	Peripheral	0	0	0	chr9	114659206	114695433	UDP-glucose ceramide glucosyltransferase
GLB1	795	2.5197	Peripheral	0	0	0	chr3	33038100	33138694	galactosidase beta 1
RGS19	796	2.51804	Peripheral	0	0	0	chr20	62704535	62711324	regulator of G protein signaling 19
KISS1R	797	2.51769	Peripheral	0	0	0	chr19	917342	921015	KISS1 receptor
IQGAP1	798	2.51704	Peripheral	0	0	0	chr15	90931473	91045475	IQ motif containing GTPase activating protein 1
SCD5	799	2.51575	Peripheral	0	0	0	chr4	83550690	83720010	stearoyl-CoA desaturase 5
TTR	800	2.5152	Peripheral	0	0	0	chr18	29171730	29178986	transthyretin
MLANA	801	2.51309	Peripheral	0	0	0	chr9	5890909	5909822	melan-A
SGMS1	802	2.51246	Peripheral	0	0	0	chr10	52065345	52384923	sphingomyelin synthase 1
BIRC3	803	2.51216	Peripheral	0	0	0	chr11	102188181	102210135	baculoviral IAP repeat containing 3
MAPK13	804	2.5112	Peripheral	0	0	0	chr6	36098261	36112301	mitogen-activated protein kinase 13
ADCY8	805	2.51022	Peripheral	0	0	0	chr8	131792547	132052835	adenylate cyclase 8
TBK1	806	2.50989	Peripheral	0	0	0	chr12	64845840	64895899	TANK binding kinase 1
CD244	807	2.50989	Peripheral	0	0	0	chr1	160799950	160832692	CD244 molecule
PAK1	808	2.50978	Peripheral	0	0	0	chr11	77033060	77185108	p21 (RAC1) activated kinase 1
NOS3	809	2.50947	Peripheral	0	0	0	chr7	150688144	150711687	nitric oxide synthase 3
APLNR	810	2.50863	Peripheral	0	0	0	chr11	57001052	57004927	apelin receptor
ADCY4	811	2.50812	Peripheral	0	0	0	chr14	24787555	24804277	adenylate cyclase 4
ITPR1	812	2.50771	Peripheral	0	0	0	chr3	4535032	4889524	inositol 1,4,5-trisphosphate receptor type 1
TP53	813	2.50748	Peripheral	0	0	0	chr17	7571720	7590868	tumor protein p53
TNFRSF14	814	2.50733	Peripheral	0	0	0	chr1	2487805	2495267	TNF receptor superfamily member 14
HRH4	815	2.50521	Peripheral	0	0	0	chr18	22040593	22059921	histamine receptor H4
CD164	816	2.50249	Peripheral	0	0	0	chr6	109687717	109703762	CD164 molecule
OXT	817	2.50141	Peripheral	0	0	0	chr20	3052266	3053162	oxytocin/neurophysin I prepropeptide
RIPK1	818	2.50121	Peripheral	0	0	0	chr6	3064122	3115421	receptor interacting serine/threonine kinase 1
MAPK12	819	2.49922	Peripheral	0	0	0	chr22	50688492	50700089	mitogen-activated protein kinase 12
GNG4	820	2.49908	Peripheral	0	0	0	chr1	235710985	235814054	G protein subunit gamma 4
GNG5	821	2.49624	Peripheral	0	0	0	chr1	84964006	84972262	G protein subunit gamma 5
ADCY2	822	2.49586	Peripheral	0	0	0	chr5	7396343	7830194	adenylate cyclase 2
NEDD4	823	2.49542	Peripheral	0	0	0	chr15	56119122	56285835	NEDD4 E3 ubiquitin protein ligase
PTPN18	824	2.49143	Peripheral	0	0	0	chr2	131113580	131132982	protein tyrosine phosphatase non-receptor type 18
ACTN4	825	2.49064	Peripheral	0	0	0	chr19	39138267	39221171	actinin alpha 4
TLN1	826	2.49053	Peripheral	0	0	0	chr9	35697334	35732392	talin 1
CUBN	827	2.48907	Peripheral	0	0	0	chr10	16865965	17171816	cubilin
KLRB1	828	2.4888	Core	0	1	0	chr12	9747870	9760497	killer cell lectin like receptor B1
GSK3B	829	2.48732	Peripheral	0	0	0	chr3	119540802	119813264	glycogen synthase kinase 3 beta
TANK	830	2.48688	Peripheral	0	0	0	chr2	161993466	162092683	TRAF family member associated NFKB activator
PRKCG	831	2.48567	Peripheral	0	0	0	chr19	54385467	54410901	protein kinase C gamma
ITGAE	832	2.4847	Peripheral	0	0	0	chr17	3617919	3704537	integrin subunit alpha E
TRADD	833	2.48331	Peripheral	0	0	0	chr16	67188089	67193812	TNFRSF1A associated via death domain
ITGA3	834	2.48085	Core	0	0	4	chr17	48133340	48167849	integrin subunit alpha 3
TEK	835	2.48035	Peripheral	0	0	0	chr9	27109147	27230172	TEK receptor tyrosine kinase
MDM2	836	2.47846	Peripheral	0	0	0	chr12	69201971	69239320	MDM2 proto-oncogene
S1PR4	837	2.47725	Peripheral	0	0	0	chr19	3178736	3180330	sphingosine-1-phosphate receptor 4
ITGA6	838	2.47682	Peripheral	0	0	0	chr2	173292082	173371181	integrin subunit alpha 6
VCL	839	2.4755	Peripheral	0	0	0	chr10	75754951	75879914	vinculin
AREG	840	2.4755	Peripheral	0	0	0	chr4	75310853	75490485	amphiregulin
CLEC1B	841	2.47458	Peripheral	0	0	0	chr12	10145662	10151899	C-type lectin domain family 1 member B
PPIF	842	2.47423	Peripheral	0	0	0	chr10	81107220	81115089	peptidylprolyl isomerase F
CLN3	843	2.46985	Peripheral	0	0	0	chr16	28488600	28503623	CLN3 lysosomal/endosomal transmembrane protein, battenin
BID	844	2.46929	Peripheral	0	0	0	chr22	18216906	18257431	BH3 interacting domain death agonist
HCRTR2	845	2.46923	Peripheral	0	0	0	chr6	55039071	55147418	hypocretin receptor 2
GCG	846	2.46856	Core	0	1	0	chr2	162999379	163008914	glucagon
GNGT2	847	2.46797	Peripheral	0	0	0	chr17	47283596	47287936	G protein subunit gamma transducin 2
PEBP1	848	2.46761	Peripheral	0	0	0	chr12	118573870	118583390	phosphatidylethanolamine binding protein 1
EFNB1	849	2.46755	Peripheral	0	0	0	chrX	68048840	68066029	ephrin B1
TGFA	850	2.46734	Peripheral	0	0	0	chr2	70674412	70781147	transforming growth factor alpha
AKT2	851	2.46699	Peripheral	0	0	0	chr19	40736224	40791302	AKT serine/threonine kinase 2
CD1A	852	2.46629	Peripheral	0	0	0	chr1	158223927	158228058	CD1a molecule
CD1B	853	2.46616	Peripheral	0	0	0	chr1	158297740	158301321	CD1b molecule
SP7	854	2.46608	Peripheral	0	0	0	chr12	53720360	53730004	Sp7 transcription factor
EPHA2	855	2.46498	Peripheral	0	0	0	chr1	16450832	16482582	EPH receptor A2
WAS	856	2.46398	Peripheral	0	0	0	chrX	48542186	48549817	WASP actin nucleation promoting factor
TLR5	857	2.46384	Peripheral	0	0	0	chr1	223282748	223316624	toll like receptor 5
EPGN	858	2.46368	Peripheral	0	0	0	chr4	75174187	75182520	epithelial mitogen
MSN	859	2.4635	Peripheral	0	0	0	chrX	64887511	64961793	moesin
GNG10	860	2.46333	Peripheral	0	0	0	chr9	114423851	114432526	G protein subunit gamma 10
SHC2	861	2.46276	Peripheral	0	0	0	chr19	416583	460996	SHC adaptor protein 2
FASLG	862	2.46219	Peripheral	0	0	0	chr1	172628185	172636012	Fas ligand
GNAT3	863	2.46131	Peripheral	0	0	0	chr7	80087987	80141242	G protein subunit alpha transducin 3
LAMP2	864	2.45932	Peripheral	0	0	0	chrX	119560003	119603204	lysosomal associated membrane protein 2
RGS5	865	2.45916	Peripheral	0	0	0	chr1	163112089	163291581	regulator of G protein signaling 5
RGS4	866	2.45506	Peripheral	0	0	0	chr1	163038396	163046592	regulator of G protein signaling 4
RGS17	867	2.45488	Peripheral	0	0	0	chr6	153332032	153452389	regulator of G protein signaling 17
PLCB4	868	2.4543	Peripheral	0	0	0	chr20	9049701	9461462	phospholipase C beta 4
BDKRB2	869	2.45381	Peripheral	0	0	0	chr14	96671135	96710666	bradykinin receptor B2
HSPA8	870	2.45342	Peripheral	0	0	0	chr11	122928200	122932901	heat shock protein family A (Hsp70) member 8
BDNF	871	2.45297	Peripheral	0	0	0	chr11	27676442	27743605	brain derived neurotrophic factor
ADCY3	872	2.45214	Peripheral	0	0	0	chr2	25042039	25142055	adenylate cyclase 3
HLX	873	2.45003	Peripheral	0	0	0	chr1	221052743	221058400	H2.0 like homeobox
NTSR1	874	2.44938	Peripheral	0	0	0	chr20	61340189	61394123	neurotensin receptor 1
AMBP	875	2.44891	Peripheral	0	0	0	chr9	116822408	116840752	alpha-1-microglobulin/bikunin precursor
IRAK4	876	2.44865	Peripheral	0	0	0	chr12	44152747	44183346	interleukin 1 receptor associated kinase 4
GNG7	877	2.44863	Peripheral	0	0	0	chr19	2511218	2702746	G protein subunit gamma 7
TGM2	878	2.44832	Peripheral	0	0	0	chr20	36756864	36793700	transglutaminase 2
ADCY6	879	2.44684	Peripheral	0	0	0	chr12	49159975	49182820	adenylate cyclase 6
RGS16	880	2.44481	Peripheral	0	0	0	chr1	182567758	182573548	regulator of G protein signaling 16
ITPR3	881	2.44462	Peripheral	0	0	0	chr6	33589156	33664348	inositol 1,4,5-trisphosphate receptor type 3
VCAM1	882	2.44035	Peripheral	0	0	0	chr1	101185196	101204601	vascular cell adhesion molecule 1
MPIG6B	883	2.43995	Core	0	0	1	chr6	31691121	31694485	megakaryocyte and platelet inhibitory receptor G6b
PPP2R5D	884	2.43993	Peripheral	0	0	0	chr6	42952237	42980083	protein phosphatase 2 regulatory subunit B'delta
GNAT1	885	2.43894	Peripheral	0	0	0	chr3	50229043	50235129	G protein subunit alpha transducin 1
ITGB5	886	2.43712	Peripheral	0	0	0	chr3	124481795	124606144	integrin subunit beta 5
ITCH	887	2.43698	Peripheral	0	0	0	chr20	32951041	33099198	itchy E3 ubiquitin protein ligase
FGFR4	888	2.43686	Peripheral	0	0	0	chr5	176513921	176525126	fibroblast growth factor receptor 4
PDPN	889	2.43648	Peripheral	0	0	0	chr1	13910252	13944452	podoplanin
RALB	890	2.43599	Peripheral	0	0	0	chr2	120997640	121052286	RAS like proto-oncogene B
FPR3	891	2.4356	Peripheral	0	0	0	chr19	52298411	52329334	formyl peptide receptor 3
FAS	892	2.4354	Peripheral	0	0	0	chr10	90729553	90775542	Fas cell surface death receptor
ITGAD	893	2.43534	Peripheral	0	0	0	chr16	31404633	31437826	integrin subunit alpha D
ROBO1	894	2.43411	Peripheral	0	0	0	chr3	78646388	79817059	roundabout guidance receptor 1
F2RL3	895	2.43392	Peripheral	0	0	0	chr19	16999826	17002830	F2R like thrombin or trypsin receptor 3
SOS2	896	2.4338	Peripheral	0	0	0	chr14	50583846	50698099	SOS Ras/Rho guanine nucleotide exchange factor 2
NCK2	897	2.43348	Peripheral	0	0	0	chr2	106361520	106510730	NCK adaptor protein 2
ADAM17	898	2.43316	Peripheral	0	0	0	chr2	9629411	9695917	ADAM metallopeptidase domain 17
UBC	899	2.43204	Peripheral	0	0	0	chr12	125396192	125399587	ubiquitin C
PPP2CB	900	2.43122	Peripheral	0	0	0	chr8	30643126	30670352	protein phosphatase 2 catalytic subunit beta
SQSTM1	901	2.43087	Peripheral	0	0	0	chr5	179233388	179265077	sequestosome 1
RET	902	2.42841	Peripheral	0	0	0	chr10	43572517	43625797	ret proto-oncogene
SLAMF1	903	2.42805	Core	0	1	0	chr1	160579891	160617081	signaling lymphocytic activation molecule family member 1
FOXO3	904	2.428	Peripheral	0	0	0	chr6	108881026	109005971	forkhead box O3
GRIA1	905	2.42565	Peripheral	0	0	0	chr5	152870084	153193429	glutamate ionotropic receptor AMPA type subunit 1
GIT1	906	2.4256	Peripheral	0	0	0	chr17	27900487	27916610	GIT ArfGAP 1
CD40	907	2.42552	Peripheral	0	0	0	chr20	44746906	44758384	CD40 molecule
RGSL1	908	2.42473	Peripheral	0	0	0	chr1	182419256	182529732	regulator of G protein signaling like 1
CAT	909	2.42457	Core	1	28	0	chr11	34460472	34493607	catalase
ADCY5	910	2.42455	Peripheral	0	0	0	chr3	123001143	123167392	adenylate cyclase 5
GNAT2	911	2.42381	Peripheral	0	0	0	chr1	110145889	110155705	G protein subunit alpha transducin 2
RGS20	912	2.42337	Peripheral	0	0	0	chr8	54764368	54871863	regulator of G protein signaling 20
TRH	913	2.42043	Peripheral	0	0	0	chr3	129693236	129696781	thyrotropin releasing hormone
DAPP1	914	2.41963	Peripheral	0	0	0	chr4	100737981	100791346	dual adaptor of phosphotyrosine and 3-phosphoinositides 1
PIAS2	915	2.41717	Peripheral	0	0	0	chr18	44390023	44497495	protein inhibitor of activated STAT 2
DAB2IP	916	2.41532	Peripheral	0	0	0	chr9	124329399	124547809	DAB2 interacting protein
MCFD2	917	2.41511	Peripheral	0	0	0	chr2	47129009	47168994	multiple coagulation factor deficiency 2, ER cargo receptor complex subunit
ADCY9	918	2.41283	Peripheral	0	0	0	chr16	4012650	4166186	adenylate cyclase 9
VAMP7	919	2.41219	Peripheral	0	0	0	chrY	59213949	59276439	vesicle associated membrane protein 7
HIF1A	920	2.41099	Peripheral	0	0	0	chr14	62162119	62214977	hypoxia inducible factor 1 subunit alpha
PIK3R4	921	2.41018	Peripheral	0	0	0	chr3	130397778	130465696	phosphoinositide-3-kinase regulatory subunit 4
SHC3	922	2.40984	Peripheral	0	0	0	chr9	91620686	91793682	SHC adaptor protein 3
ITGA8	923	2.40758	Peripheral	0	0	0	chr10	15559088	15761770	integrin subunit alpha 8
RGS3	924	2.4069	Peripheral	0	0	0	chr9	116207009	116360023	regulator of G protein signaling 3
CAPN1	925	2.406	Peripheral	0	0	0	chr11	64948686	64979477	calpain 1
CASP8	926	2.40568	Peripheral	0	0	0	chr2	202098166	202152434	caspase 8
LINC02210-CRHR1	927	2.40453	Core	1	0	5	chr17	43697710	43913194	LINC02210-CRHR1 readthrough
MPZL1	928	2.40423	Peripheral	0	0	0	chr1	167691187	167761156	myelin protein zero like 1
FGG	929	2.40262	Peripheral	0	0	0	chr4	155525286	155533902	fibrinogen gamma chain
OXTR	930	2.40261	Peripheral	0	0	0	chr3	8792095	8811300	oxytocin receptor
ADCY7	931	2.40033	Peripheral	0	0	0	chr16	50300462	50344440	adenylate cyclase 7
RGS8	932	2.39986	Peripheral	0	0	0	chr1	182615792	182642067	regulator of G protein signaling 8
SNCA	933	2.39942	Peripheral	0	0	0	chr4	90645250	90759447	synuclein alpha
KLRC3	934	2.39939	Peripheral	0	0	0	chr12	10564914	10573194	killer cell lectin like receptor C3
RIC8B	935	2.39687	Peripheral	0	0	0	chr12	107168399	107283094	RIC8 guanine nucleotide exchange factor B
CDC37	936	2.39684	Core	1	1	26	chr19	10501809	10514271	cell division cycle 37, HSP90 cochaperone
XIAP	937	2.39666	Peripheral	0	0	0	chrX	122993662	123047829	X-linked inhibitor of apoptosis
GNG8	938	2.39577	Peripheral	0	0	0	chr19	47137333	47137939	G protein subunit gamma 8
MAP2K4	939	2.39439	Peripheral	0	0	0	chr17	11924135	12047051	mitogen-activated protein kinase kinase 4
ICAM5	940	2.39407	Core	1	19	15	chr19	10400655	10407454	intercellular adhesion molecule 5
GNG13	941	2.39362	Peripheral	0	0	0	chr16	848041	850733	G protein subunit gamma 13
JUNB	942	2.3932	Peripheral	0	0	0	chr19	12902310	12904125	JunB proto-oncogene, AP-1 transcription factor subunit
FLNA	943	2.39035	Peripheral	0	0	0	chrX	153576900	153603006	filamin A
RAPGEF1	944	2.38842	Peripheral	0	0	0	chr9	134452157	134612925	Rap guanine nucleotide exchange factor 1
LTA	945	2.38658	Core	0	1	4	chr6	31539876	31542100	lymphotoxin alpha
SLIT2	946	2.38556	Peripheral	0	0	0	chr4	20255235	20620788	slit guidance ligand 2
PPARG	947	2.38348	Peripheral	0	0	0	chr3	12328984	12475855	peroxisome proliferator activated receptor gamma
NTF3	948	2.38053	Peripheral	0	0	0	chr12	5541280	5604465	neurotrophin 3
NTN1	949	2.37901	Peripheral	0	0	0	chr17	8924859	9147317	netrin 1
TXK	950	2.37848	Peripheral	0	0	0	chr4	48068410	48136273	TXK tyrosine kinase
HDAC1	951	2.37622	Peripheral	0	0	0	chr1	32757708	32799224	histone deacetylase 1
SUMO1	952	2.37622	Peripheral	0	0	0	chr2	203070903	203103322	small ubiquitin like modifier 1
BTLA	953	2.37531	Peripheral	0	0	0	chr3	112182813	112218408	B and T lymphocyte associated
CLTC	954	2.37416	Peripheral	0	0	0	chr17	57697050	57774317	clathrin heavy chain
RGS18	955	2.37322	Peripheral	0	0	0	chr1	192127592	192154945	regulator of G protein signaling 18
S100A10	956	2.3723	Peripheral	0	0	0	chr1	151955386	151966714	S100 calcium binding protein A10
PDPK1	957	2.37228	Peripheral	0	0	0	chr16	2587965	2653191	3-phosphoinositide dependent protein kinase 1
BCL2	958	2.37136	Peripheral	0	0	0	chr18	60790579	60986657	BCL2 apoptosis regulator
UBE2D1	959	2.37067	Peripheral	0	0	0	chr10	60094739	60130513	ubiquitin conjugating enzyme E2 D1
GPAA1	960	2.37001	Peripheral	0	0	0	chr8	145137524	145141119	glycosylphosphatidylinositol anchor attachment 1
RGS6	961	2.36875	Peripheral	0	0	0	chr14	72398817	73033238	regulator of G protein signaling 6
CHRM2	962	2.36874	Peripheral	0	0	0	chr7	136553399	136701771	cholinergic receptor muscarinic 2
EHMT2	963	2.36864	Core	0	1	2	chr6	31847537	31865464	euchromatic histone lysine methyltransferase 2
HSP90AB1	964	2.36772	Peripheral	0	0	0	chr6	44213903	44221625	heat shock protein 90 alpha family class B member 1
SHC4	965	2.36762	Peripheral	0	0	0	chr15	49115934	49255641	SHC adaptor protein 4
IL18RAP	966	2.36554	Peripheral	0	0	0	chr2	103035254	103069024	interleukin 18 receptor accessory protein
PTPN23	967	2.36496	Core	0	0	1	chr3	47422491	47454931	protein tyrosine phosphatase non-receptor type 23
ADORA1	968	2.36416	Peripheral	0	0	0	chr1	203096836	203136533	adenosine A1 receptor
NTF4	969	2.36367	Peripheral	0	0	0	chr19	49564397	49567119	neurotrophin 4
RIC8A	970	2.36231	Peripheral	0	0	0	chr11	208530	215110	RIC8 guanine nucleotide exchange factor A
NTRK3	971	2.3619	Peripheral	0	0	0	chr15	88419988	88799962	neurotrophic receptor tyrosine kinase 3
TNFRSF10A	972	2.36133	Peripheral	0	0	0	chr8	23048970	23082680	TNF receptor superfamily member 10a
NR0B2	973	2.36061	Peripheral	0	0	0	chr1	27237975	27240567	nuclear receptor subfamily 0 group B member 2
GPC1	974	2.36041	Peripheral	0	0	0	chr2	241375115	241407495	glypican 1
AFDN	975	2.35918	Peripheral	0	0	0	chr6	168227671	168372700	afadin, adherens junction formation factor
EFNA1	976	2.35866	Core	0	2	4	chr1	155100349	155107386	ephrin A1
YWHAB	977	2.3586	Peripheral	0	0	0	chr20	43514344	43537161	tyrosine 3-monooxygenase/tryptophan 5-monooxygenase activation protein beta
CCKBR	978	2.35835	Peripheral	0	0	0	chr11	6280904	6293357	cholecystokinin B receptor
CDKN1A	979	2.35792	Peripheral	0	0	0	chr6	36644237	36655116	cyclin dependent kinase inhibitor 1A
AKT3	980	2.35715	Peripheral	0	0	0	chr1	243651535	244006584	AKT serine/threonine kinase 3
RHOG	981	2.35666	Peripheral	0	0	0	chr11	3848208	3862213	ras homolog family member G
PTPN5	982	2.35625	Peripheral	0	0	0	chr11	18749475	18814268	protein tyrosine phosphatase non-receptor type 5
PDC	983	2.35619	Peripheral	0	0	0	chr1	186412698	186430240	phosducin
CD38	984	2.35568	Peripheral	0	0	0	chr4	15779931	15850706	CD38 molecule
PTPN20	985	2.35444	Peripheral	0	0	0	chr10	48737042	48827924	protein tyrosine phosphatase non-receptor type 20
RIGI	986	2.35366	Peripheral	0	0	0	chr9	32455300	32526322	RNA sensor RIG-I
MARCHF1	987	2.35354	Peripheral	0	0	0	chr4	164445450	165304407	membrane associated ring-CH-type finger 1
GABARAP	988	2.35345	Peripheral	0	0	0	chr17	7143738	7145753	GABA type A receptor-associated protein
PTPN7	989	2.3513	Peripheral	0	0	0	chr1	202116141	202130716	protein tyrosine phosphatase non-receptor type 7
APOA1	990	2.34912	Peripheral	0	0	0	chr11	116706469	116708338	apolipoprotein A1
PIK3C2B	991	2.3486	Peripheral	0	0	0	chr1	204391758	204459474	phosphatidylinositol-4-phosphate 3-kinase catalytic subunit type 2 beta
ITGB7	992	2.3484	Peripheral	0	0	0	chr12	53585107	53601000	integrin subunit beta 7
NCOA1	993	2.34726	Peripheral	0	0	0	chr2	24787179	24993570	nuclear receptor coactivator 1
SCFD1	994	2.34712	Peripheral	0	0	0	chr14	31091460	31205033	sec1 family domain containing 1
RGS7	995	2.3468	Peripheral	0	0	0	chr1	240938817	241520478	regulator of G protein signaling 7
RRAS	996	2.34617	Peripheral	0	0	0	chr19	50138552	50143400	RAS related
CTSZ	997	2.34602	Peripheral	0	0	0	chr20	57570242	57582309	cathepsin Z
PPP2R5C	998	2.34592	Peripheral	0	0	0	chr14	102228135	102394328	protein phosphatase 2 regulatory subunit B'gamma
PLG	999	2.34458	Peripheral	0	0	0	chr6	161123225	161175085	plasminogen
SH3KBP1	1000	2.34425	Peripheral	0	0	0	chrX	19552083	19905744	SH3 domain containing kinase binding protein 1
ANGPT1	1001	2.34239	Peripheral	0	0	0	chr8	108261710	108510254	angiopoietin 1
SELP	1002	2.34207	Peripheral	0	0	0	chr1	169558088	169599377	selectin P
ADRA1A	1003	2.34197	Peripheral	0	0	0	chr8	26605667	26722922	adrenoceptor alpha 1A
TRIM25	1004	2.34076	Peripheral	0	0	0	chr17	54965270	54991409	tripartite motif containing 25
CDH2	1005	2.34068	Peripheral	0	0	0	chr18	25530930	25757445	cadherin 2
PTPN9	1006	2.33957	Peripheral	0	0	0	chr15	75759462	75871625	protein tyrosine phosphatase non-receptor type 9
PDE4A	1007	2.33678	Core	1	5	21	chr19	10527449	10580307	phosphodiesterase 4A
CD19	1008	2.33557	Peripheral	0	0	0	chr16	28943260	28950668	CD19 molecule
BIRC2	1009	2.3355	Peripheral	0	0	0	chr11	102217913	102249401	baculoviral IAP repeat containing 2
UBE2E1	1010	2.33546	Peripheral	0	0	0	chr3	23847384	23933131	ubiquitin conjugating enzyme E2 E1
EPHB1	1011	2.3353	Peripheral	0	0	0	chr3	134514099	134979307	EPH receptor B1
TAPBPL	1012	2.33526	Peripheral	0	0	0	chr12	6561397	6575601	TAP binding protein like
SYNJ1	1013	2.33457	Peripheral	0	0	0	chr21	34001069	34100351	synaptojanin 1
DNM2	1014	2.33311	Peripheral	0	0	0	chr19	10823794	10942579	dynamin 2
JAKMIP1	1015	2.33292	Peripheral	0	0	0	chr4	6027926	6202318	janus kinase and microtubule interacting protein 1
TLR6	1016	2.33287	Peripheral	0	0	0	chr4	38825329	38858438	toll like receptor 6
CTSG	1017	2.33166	Peripheral	0	0	0	chr14	25042724	25045466	cathepsin G
PIP5K1A	1018	2.32982	Peripheral	0	0	0	chr1	151171021	151222007	phosphatidylinositol-4-phosphate 5-kinase type 1 alpha
ITGB6	1019	2.32982	Peripheral	0	0	0	chr2	160958233	161056815	integrin subunit beta 6
PIP5K1C	1020	2.3292	Peripheral	0	0	0	chr19	3630179	3700477	phosphatidylinositol-4-phosphate 5-kinase type 1 gamma
PIAS4	1021	2.32722	Peripheral	0	0	0	chr19	4007749	4038067	protein inhibitor of activated STAT 4
SORT1	1022	2.32685	Peripheral	0	0	0	chr1	109852188	109940563	sortilin 1
RUNX2	1023	2.32684	Peripheral	0	0	0	chr6	45296054	45518819	RUNX family transcription factor 2
SSH1	1024	2.3261	Peripheral	0	0	0	chr12	109176466	109251359	slingshot protein phosphatase 1
RPS6KB1	1025	2.32088	Peripheral	0	0	0	chr17	57970407	58027786	ribosomal protein S6 kinase B1
MALT1	1026	2.31894	Peripheral	0	0	0	chr18	56338618	56417370	MALT1 paracaspase
TLR1	1027	2.31811	Peripheral	0	0	0	chr4	38797876	38806412	toll like receptor 1
AZGP1	1028	2.3181	Peripheral	0	0	0	chr7	99564350	99573735	alpha-2-glycoprotein 1, zinc-binding
GABBR1	1029	2.31732	Peripheral	0	0	0	chr6	29523389	29596005	gamma-aminobutyric acid type B receptor subunit 1
PTPRCAP	1030	2.317	Peripheral	0	0	0	chr11	67202981	67205153	protein tyrosine phosphatase receptor type C associated protein
GCGR	1031	2.3136	Peripheral	0	0	0	chr17	79762010	79771889	glucagon receptor
IGF2R	1032	2.31352	Peripheral	0	0	0	chr6	160390131	160527583	insulin like growth factor 2 receptor
ICAM3	1033	2.31303	Core	1	1	17	chr19	10444452	10450345	intercellular adhesion molecule 3
ARID1A	1034	2.31302	Peripheral	0	0	0	chr1	27022522	27108601	AT-rich interaction domain 1A
BRAF	1035	2.31203	Peripheral	0	0	0	chr7	140433813	140624564	B-Raf proto-oncogene, serine/threonine kinase
CBLB	1036	2.31172	Peripheral	0	0	0	chr3	105377109	105588266	Cbl proto-oncogene B
GTF3A	1037	2.30949	Peripheral	0	0	0	chr13	27998681	28009846	general transcription factor IIIA
CYTH2	1038	2.30948	Peripheral	0	0	0	chr19	48972465	48985571	cytohesin 2
CD36	1039	2.3075	Peripheral	0	0	0	chr7	79998891	80303734	CD36 molecule
CD101	1040	2.30672	Peripheral	0	0	0	chr1	117544372	117579173	CD101 molecule
PTK6	1041	2.3056	Peripheral	0	0	0	chr20	62159776	62168723	protein tyrosine kinase 6
LPAR4	1042	2.30513	Peripheral	0	0	0	chrX	78003206	78012578	lysophosphatidic acid receptor 4
RHOU	1043	2.30493	Peripheral	0	0	0	chr1	228780394	228882416	ras homolog family member U
MME	1044	2.30417	Peripheral	0	0	0	chr3	154741913	154901518	membrane metalloendopeptidase
PIGT	1045	2.30319	Peripheral	0	0	0	chr20	44044707	44054885	phosphatidylinositol glycan anchor biosynthesis class T
LILRA2	1046	2.30252	Peripheral	0	0	0	chr19	55085298	55107956	leukocyte immunoglobulin like receptor A2
LILRB5	1046	2.30252	Peripheral	0	0	0	chr19	54754269	54761167	leukocyte immunoglobulin like receptor B5
PTPN4	1048	2.30239	Peripheral	0	0	0	chr2	120517207	120742474	protein tyrosine phosphatase non-receptor type 4
RPS27A	1049	2.30003	Peripheral	0	0	0	chr2	55459039	55462989	ribosomal protein S27a
BATF	1050	2.29977	Peripheral	0	0	0	chr14	75988784	76013334	basic leucine zipper ATF-like transcription factor
UBE2L6	1051	2.29936	Core	0	1	0	chr11	57319128	57335803	ubiquitin conjugating enzyme E2 L6
PRRT2	1052	2.29803	Peripheral	0	0	0	chr16	29823409	29827202	proline rich transmembrane protein 2
BET1	1053	2.29774	Peripheral	0	0	0	chr7	93592082	93633690	Bet1 golgi vesicular membrane trafficking protein
FER	1054	2.29765	Peripheral	0	0	0	chr5	108083523	108523373	FER tyrosine kinase
ITPR2	1055	2.29737	Peripheral	0	0	0	chr12	26488285	26986131	inositol 1,4,5-trisphosphate receptor type 2
RRAS2	1056	2.29725	Peripheral	0	0	0	chr11	14299466	14386052	RAS related 2
DEFB4B	1057	2.29723	Peripheral	0	0	0	chr8	7272385	7274354	defensin beta 4B
ITGB8	1058	2.29679	Peripheral	0	0	0	chr7	20370325	20455382	integrin subunit beta 8
LGALS9	1059	2.29672	Core	0	1	0	chr17	25958174	25976586	galectin 9
CHI3L1	1060	2.29668	Peripheral	0	0	0	chr1	203148059	203155922	chitinase 3 like 1
CD72	1061	2.29368	Peripheral	0	0	0	chr9	35615940	35646854	CD72 molecule
USF1	1062	2.29268	Peripheral	0	0	0	chr1	161009041	161015769	upstream transcription factor 1
ARIH1	1063	2.29261	Peripheral	0	0	0	chr15	72766667	72878896	ariadne RBR E3 ubiquitin protein ligase 1
ZYX	1064	2.29206	Peripheral	0	0	0	chr7	143058810	143088206	zyxin
SH2B3	1065	2.29178	Peripheral	0	0	0	chr12	111843752	111889427	SH2B adaptor protein 3
ADGRE1	1066	2.29143	Peripheral	0	0	0	chr19	6887560	6940464	adhesion G protein-coupled receptor E1
LY75-CD302	1066	2.29143	Peripheral	0	0	0	chr2	160625139	160761267	LY75-CD302 readthrough
SMAD4	1068	2.29122	Peripheral	0	0	0	chr18	48556583	48611411	SMAD family member 4
PSEN1	1069	2.29092	Peripheral	0	0	0	chr14	73603143	73690399	presenilin 1
RGS21	1070	2.29042	Peripheral	0	0	0	chr1	192286122	192336414	regulator of G protein signaling 21
LPAR5	1071	2.28995	Peripheral	0	0	0	chr12	6728001	6748203	lysophosphatidic acid receptor 5
PTGES3	1072	2.28912	Peripheral	0	0	0	chr12	57057125	57082078	prostaglandin E synthase 3
DOCK2	1073	2.28883	Peripheral	0	0	0	chr5	169064251	169510386	dedicator of cytokinesis 2
EPHB2	1074	2.28842	Peripheral	0	0	0	chr1	23037331	23241823	EPH receptor B2
TNFSF11	1075	2.28814	Peripheral	0	0	0	chr13	43136872	43182149	TNF superfamily member 11
ACTA1	1076	2.28774	Peripheral	0	0	0	chr1	229566993	229569843	actin alpha 1, skeletal muscle
KIRREL1	1077	2.28692	Peripheral	0	0	0	chr1	157963063	158065844	kirre like nephrin family adhesion molecule 1
ATG7	1078	2.28605	Peripheral	0	0	0	chr3	11314010	11599139	autophagy related 7
FBXW11	1079	2.28367	Peripheral	0	0	0	chr5	171288556	171433877	F-box and WD repeat domain containing 11
HCST	1080	2.28356	Peripheral	0	0	0	chr19	36393382	36395173	hematopoietic cell signal transducer
PIP5K1B	1081	2.2828	Peripheral	0	0	0	chr9	71320330	71624092	phosphatidylinositol-4-phosphate 5-kinase type 1 beta
NPHS1	1082	2.28237	Peripheral	0	0	0	chr19	36316274	36342895	NPHS1 adhesion molecule, nephrin
THEMIS	1083	2.28221	Peripheral	0	0	0	chr6	128029339	128239776	thymocyte selection associated
LMAN1	1084	2.28192	Peripheral	0	0	0	chr18	56995056	57026508	lectin, mannose binding 1
PDCL	1085	2.28154	Peripheral	0	0	0	chr9	125580376	125590935	phosducin like
RGS11	1086	2.28108	Peripheral	0	0	0	chr16	318310	325914	regulator of G protein signaling 11
PSTPIP1	1087	2.28037	Peripheral	0	0	0	chr15	77287021	77329671	proline-serine-threonine phosphatase interacting protein 1
SIVA1	1088	2.28023	Peripheral	0	0	0	chr14	105219470	105225996	SIVA1 apoptosis inducing factor
SMARCC1	1089	2.27928	Peripheral	0	0	0	chr3	47627378	47823596	SWI/SNF related, matrix associated, actin dependent regulator of chromatin subfamily c member 1
MAP4K4	1090	2.27919	Peripheral	0	0	0	chr2	102314165	102511152	mitogen-activated protein kinase kinase kinase kinase 4
UBA52	1091	2.27879	Peripheral	0	0	0	chr19	18682614	18688270	ubiquitin A-52 residue ribosomal protein fusion product 1
PPP2R5B	1092	2.27869	Peripheral	0	0	0	chr11	64692143	64701950	protein phosphatase 2 regulatory subunit B'beta
SPRY2	1093	2.27852	Peripheral	0	0	0	chr13	80910112	80915086	sprouty RTK signaling antagonist 2
GNAL	1094	2.27679	Peripheral	0	0	0	chr18	11689014	11885683	G protein subunit alpha L
RASGRP1	1095	2.27578	Peripheral	0	0	0	chr15	38780302	38857007	RAS guanyl releasing protein 1
PPP2R5E	1096	2.27567	Peripheral	0	0	0	chr14	63841355	64010079	protein phosphatase 2 regulatory subunit B'epsilon
RGS9BP	1097	2.27555	Peripheral	0	0	0	chr19	33166313	33169206	regulator of G protein signaling 9 binding protein
PIKFYVE	1098	2.27522	Peripheral	0	0	0	chr2	209130991	209223475	phosphoinositide kinase, FYVE-type zinc finger containing
FSCN1	1099	2.27451	Peripheral	0	0	0	chr7	5632436	5646287	fascin actin-bundling protein 1
PAK2	1100	2.27382	Peripheral	0	0	0	chr3	196466728	196559518	p21 (RAC1) activated kinase 2
GNRH1	1101	2.27281	Peripheral	0	0	0	chr8	25276774	25282556	gonadotropin releasing hormone 1
RGS13	1102	2.27255	Peripheral	0	0	0	chr1	192605268	192629440	regulator of G protein signaling 13
PIP5KL1	1103	2.27125	Peripheral	0	0	0	chr9	130683808	130693076	phosphatidylinositol-4-phosphate 5-kinase like 1
MCL1	1104	2.27006	Peripheral	0	0	0	chr1	150547027	150552214	MCL1 apoptosis regulator, BCL2 family member
EPHA4	1105	2.26821	Peripheral	0	0	0	chr2	222282747	222437010	EPH receptor A4
ITGA11	1106	2.26732	Peripheral	0	0	0	chr15	68594042	68724492	integrin subunit alpha 11
NPY	1107	2.2648	Peripheral	0	0	0	chr7	24323807	24331484	neuropeptide Y
PIK3C2A	1108	2.26434	Peripheral	0	0	0	chr11	17099277	17229530	phosphatidylinositol-4-phosphate 3-kinase catalytic subunit type 2 alpha
SH2B2	1109	2.26403	Peripheral	0	0	0	chr7	101928405	101962178	SH2B adaptor protein 2
MAP3K14	1110	2.26309	Peripheral	0	0	0	chr17	43340488	43394414	mitogen-activated protein kinase kinase kinase 14
RGS2	1111	2.26174	Peripheral	0	0	0	chr1	192778169	192781407	regulator of G protein signaling 2
NOTCH1	1112	2.26173	Peripheral	0	0	0	chr9	139388896	139440238	notch receptor 1
RAB8A	1113	2.26152	Peripheral	0	0	0	chr19	16222490	16244445	RAB8A, member RAS oncogene family
MAP3K3	1114	2.25966	Peripheral	0	0	0	chr17	61699775	61773670	mitogen-activated protein kinase kinase kinase 3
MBP	1115	2.25875	Peripheral	0	0	0	chr18	74690789	74844774	myelin basic protein
AKAP9	1116	2.25846	Peripheral	0	0	0	chr7	91570189	91739987	A-kinase anchoring protein 9
SKAP1	1117	2.25844	Peripheral	0	0	0	chr17	46210802	46507594	src kinase associated phosphoprotein 1
TRPV6	1118	2.25843	Peripheral	0	0	0	chr7	142568960	142583490	transient receptor potential cation channel subfamily V member 6
PPP2R1B	1119	2.25778	Peripheral	0	0	0	chr11	111597632	111637169	protein phosphatase 2 scaffold subunit Abeta
UBB	1120	2.2575	Peripheral	0	0	0	chr17	16284367	16286054	ubiquitin B
SMARCB1	1121	2.25659	Peripheral	0	0	0	chr22	24129150	24176705	SWI/SNF related, matrix associated, actin dependent regulator of chromatin, subfamily b, member 1
TRHR	1122	2.25645	Peripheral	0	0	0	chr8	110099653	110131812	thyrotropin releasing hormone receptor
MAF	1123	2.25526	Peripheral	0	0	0	chr16	79627745	79634622	MAF bZIP transcription factor
SMARCD1	1124	2.25497	Peripheral	0	0	0	chr12	50478983	50494494	SWI/SNF related, matrix associated, actin dependent regulator of chromatin, subfamily d, member 1
ITGA10	1125	2.25362	Peripheral	0	0	0	chr1	145524990	145543868	integrin subunit alpha 10
JAM2	1126	2.25231	Peripheral	0	0	0	chr21	27011594	27089874	junctional adhesion molecule 2
PI4KB	1127	2.25131	Peripheral	0	0	0	chr1	151264273	151300191	phosphatidylinositol 4-kinase beta
FRS2	1128	2.25072	Peripheral	0	0	0	chr12	69864129	69973562	fibroblast growth factor receptor substrate 2
CALCA	1129	2.25064	Peripheral	0	0	0	chr11	14988215	14993832	calcitonin related polypeptide alpha
P4HB	1130	2.25037	Peripheral	0	0	0	chr17	79801034	79818544	prolyl 4-hydroxylase subunit beta
FLNB	1131	2.24969	Peripheral	0	0	0	chr3	57994127	58157982	filamin B
PTPN14	1132	2.24897	Peripheral	0	0	0	chr1	214522039	214725024	protein tyrosine phosphatase non-receptor type 14
PI4KA	1133	2.24874	Peripheral	0	0	0	chr22	21061979	21213100	phosphatidylinositol 4-kinase alpha
MITF	1134	2.24865	Peripheral	0	0	0	chr3	69788586	70017488	melanocyte inducing transcription factor
MCHR2	1135	2.2482	Peripheral	0	0	0	chr6	100367786	100442114	melanin concentrating hormone receptor 2
MYC	1136	2.2473	Peripheral	0	0	0	chr8	128748315	128753680	MYC proto-oncogene, bHLH transcription factor
HMOX1	1137	2.24662	Peripheral	0	0	0	chr22	35777060	35790207	heme oxygenase 1
ADRB3	1138	2.24656	Peripheral	0	0	0	chr8	37820514	37824184	adrenoceptor beta 3
OCRL	1139	2.24645	Peripheral	0	0	0	chrX	128674252	128726530	OCRL inositol polyphosphate-5-phosphatase
PGR	1140	2.24555	Peripheral	0	0	0	chr11	100900355	101000544	progesterone receptor
UBE2N	1141	2.24523	Peripheral	0	0	0	chr12	93802088	93836026	ubiquitin conjugating enzyme E2 N
TNFRSF13C	1142	2.24451	Peripheral	0	0	0	chr22	42321036	42322821	TNF receptor superfamily member 13C
TNFSF14	1143	2.24411	Peripheral	0	0	0	chr19	6663148	6670599	TNF superfamily member 14
CCND1	1144	2.24404	Peripheral	0	0	0	chr11	69455873	69469242	cyclin D1
SYNJ2	1145	2.24373	Peripheral	0	0	0	chr6	158402888	158520207	synaptojanin 2
ESR2	1146	2.24213	Peripheral	0	0	0	chr14	64693751	64805268	estrogen receptor 2
SMARCE1	1147	2.24173	Peripheral	0	0	0	chr17	38783976	38804103	SWI/SNF related, matrix associated, actin dependent regulator of chromatin, subfamily e, member 1
LTB	1148	2.24169	Core	0	0	4	chr6	31548336	31550202	lymphotoxin beta
SMARCC2	1149	2.23984	Peripheral	0	0	0	chr12	56555636	56583351	SWI/SNF related, matrix associated, actin dependent regulator of chromatin subfamily c member 2
MST1R	1150	2.23954	Peripheral	0	0	0	chr3	49924436	49941306	macrophage stimulating 1 receptor
NCAM1	1151	2.23943	Peripheral	0	0	0	chr11	112831969	113149158	neural cell adhesion molecule 1
PLA2G4A	1152	2.2387	Peripheral	0	0	0	chr1	186798032	186958113	phospholipase A2 group IVA
ARAF	1153	2.23643	Peripheral	0	0	0	chrX	47420499	47431320	A-Raf proto-oncogene, serine/threonine kinase
STAP2	1154	2.2353	Peripheral	0	0	0	chr19	4324040	4342783	signal transducing adaptor family member 2
ELANE	1155	2.23406	Peripheral	0	0	0	chr19	852291	856246	elastase, neutrophil expressed
PARP14	1156	2.23128	Peripheral	0	0	0	chr3	122399672	122449687	poly(ADP-ribose) polymerase family member 14
LY96	1157	2.23034	Peripheral	0	0	0	chr8	74903564	74941307	lymphocyte antigen 96
PPP2R5A	1158	2.22988	Peripheral	0	0	0	chr1	212458879	212535205	protein phosphatase 2 regulatory subunit B'alpha
INSRR	1159	2.22884	Peripheral	0	0	0	chr1	156810665	156828712	insulin receptor related receptor
CUL1	1160	2.22869	Peripheral	0	0	0	chr7	148395006	148498202	cullin 1
GTF2A1	1161	2.228	Peripheral	0	0	0	chr14	81641796	81687575	general transcription factor IIA subunit 1
SH2D1A	1162	2.22654	Peripheral	0	0	0	chrX	123480132	123507010	SH2 domain containing 1A
CTTN	1163	2.22598	Peripheral	0	0	0	chr11	70244612	70282690	cortactin
RXFP3	1164	2.22569	Peripheral	0	0	0	chr5	33936491	33939023	relaxin family peptide receptor 3
IKBKE	1165	2.22524	Peripheral	0	0	0	chr1	206643586	206670223	inhibitor of nuclear factor kappa B kinase subunit epsilon
ACTN1	1166	2.22334	Peripheral	0	0	0	chr14	69340840	69446083	actinin alpha 1
ICAM2	1167	2.22319	Peripheral	0	0	0	chr17	62079955	62097994	intercellular adhesion molecule 2
PTGS2	1168	2.2229	Peripheral	0	0	0	chr1	186640944	186649559	prostaglandin-endoperoxide synthase 2
NUP85	1169	2.2224	Peripheral	0	0	0	chr17	73201597	73231854	nucleoporin 85
RAPGEF3	1170	2.22201	Peripheral	0	0	0	chr12	48128453	48152889	Rap guanine nucleotide exchange factor 3
ACTR3	1171	2.21981	Peripheral	0	0	0	chr2	114647511	114719129	actin related protein 3
FADD	1172	2.2197	Peripheral	0	0	0	chr11	70049269	70053508	Fas associated via death domain
RGS10	1173	2.21878	Peripheral	0	0	0	chr10	121259339	121302222	regulator of G protein signaling 10
CACNA1C	1174	2.21752	Peripheral	0	0	0	chr12	2162416	2807115	calcium voltage-gated channel subunit alpha1 C
CLTA	1175	2.21743	Peripheral	0	0	0	chr9	36190853	36212059	clathrin light chain A
DNAJA3	1176	2.21686	Peripheral	0	0	0	chr16	4475806	4506775	DnaJ heat shock protein family (Hsp40) member A3
SPI1	1177	2.21668	Peripheral	0	0	0	chr11	47376409	47400127	Spi-1 proto-oncogene
GLI3	1178	2.21613	Peripheral	0	0	0	chr7	42000548	42276618	GLI family zinc finger 3
TNFSF12-TNFSF13	1179	2.2161	Peripheral	0	0	0	chr17	7452375	7464925	TNFSF12-TNFSF13 readthrough
DAXX	1180	2.21589	Peripheral	0	0	0	chr6	33286335	33290793	death domain associated protein
RAC3	1181	2.21571	Peripheral	0	0	0	chr17	79989532	79992080	Rac family small GTPase 3
PITPNA	1182	2.21553	Peripheral	0	0	0	chr17	1421283	1466110	phosphatidylinositol transfer protein alpha
STUB1	1183	2.2143	Peripheral	0	0	0	chr16	730115	732768	STIP1 homology and U-box containing protein 1
PTGER3	1184	2.21409	Peripheral	0	0	0	chr1	71318036	71513491	prostaglandin E receptor 3
SDC3	1185	2.21359	Peripheral	0	0	0	chr1	31342313	31381480	syndecan 3
SMAD2	1186	2.21213	Peripheral	0	0	0	chr18	45359466	45457517	SMAD family member 2
HSPA1A	1187	2.21096	Core	0	0	1	chr6	31783291	31785719	heat shock protein family A (Hsp70) member 1A
RAPGEF4	1188	2.21039	Peripheral	0	0	0	chr2	173600525	173917620	Rap guanine nucleotide exchange factor 4
RAB28	1189	2.20893	Peripheral	0	0	0	chr4	13369347	13485989	RAB28, member RAS oncogene family
KAT2B	1190	2.20887	Peripheral	0	0	0	chr3	20081524	20195896	lysine acetyltransferase 2B
NSF	1191	2.20869	Core	0	28	0	chr17	44668035	44834828	N-ethylmaleimide sensitive factor, vesicle fusing ATPase
GLI1	1192	2.20859	Peripheral	0	0	0	chr12	57853918	57866047	GLI family zinc finger 1
JUP	1193	2.20847	Peripheral	0	0	0	chr17	39679869	39928114	junction plakoglobin
TNFSF13B	1194	2.20835	Peripheral	0	0	0	chr13	108921977	108960832	TNF superfamily member 13b
LAMB1	1195	2.2077	Peripheral	0	0	0	chr7	107564246	107643804	laminin subunit beta 1
NCOA3	1196	2.20692	Peripheral	0	0	0	chr20	46130601	46285621	nuclear receptor coactivator 3
PARK7	1197	2.20659	Peripheral	0	0	0	chr1	8021714	8045342	Parkinsonism associated deglycase
EEF1A2	1198	2.20637	Peripheral	0	0	0	chr20	62119365	62130668	eukaryotic translation elongation factor 1 alpha 2
THBS1	1199	2.20612	Peripheral	0	0	0	chr15	39873280	39889668	thrombospondin 1
TXN	1200	2.20606	Peripheral	0	0	0	chr9	113006092	113018920	thioredoxin
GDI1	1201	2.20565	Peripheral	0	0	0	chrX	153665259	153671814	GDP dissociation inhibitor 1
SPP1	1202	2.20537	Peripheral	0	0	0	chr4	88896802	88904563	secreted phosphoprotein 1
GTF2E1	1203	2.20386	Peripheral	0	0	0	chr3	120461558	120501916	general transcription factor IIE subunit 1
GRM1	1204	2.20346	Peripheral	0	0	0	chr6	146348782	146758734	glutamate metabotropic receptor 1
TMED7-TICAM2	1205	2.20209	Peripheral	0	0	0	chr5	114914339	114961876	TMED7-TICAM2 readthrough
LPAR6	1206	2.20052	Peripheral	0	0	0	chr13	48963707	49018840	lysophosphatidic acid receptor 6
COPA	1207	2.19797	Peripheral	0	0	0	chr1	160258377	160313354	COPI coat complex subunit alpha
GLP1R	1208	2.19617	Peripheral	0	0	0	chr6	39016557	39055520	glucagon like peptide 1 receptor
APOB	1209	2.19541	Peripheral	0	0	0	chr2	21224301	21266945	apolipoprotein B
RFX5	1210	2.19425	Peripheral	0	0	0	chr1	151313116	151319769	regulatory factor X5
HTR2A	1211	2.19347	Peripheral	0	0	0	chr13	47405677	47471211	5-hydroxytryptamine receptor 2A
MICB	1212	2.19185	Core	1	10	3	chr6	31462658	31478901	MHC class I polypeptide-related sequence B
LAMC2	1213	2.1898	Peripheral	0	0	0	chr1	183155174	183214262	laminin subunit gamma 2
KHDRBS1	1214	2.18957	Peripheral	0	0	0	chr1	32479295	32526460	KH RNA binding domain containing, signal transduction associated 1
MAP2K7	1215	2.18931	Peripheral	0	0	0	chr19	7968765	7979363	mitogen-activated protein kinase kinase 7
POU5F1	1216	2.18901	Core	0	0	17	chr6	31132114	31138451	POU class 5 homeobox 1
NCOA2	1217	2.18852	Peripheral	0	0	0	chr8	71024267	71316020	nuclear receptor coactivator 2
CHRNA1	1218	2.18834	Peripheral	0	0	0	chr2	175612323	175629200	cholinergic receptor nicotinic alpha 1 subunit
CCK	1219	2.1881	Core	0	1	0	chr3	42299318	42307662	cholecystokinin
CHRM4	1220	2.18745	Peripheral	0	0	0	chr11	46406640	46408107	cholinergic receptor muscarinic 4
DLG4	1221	2.18689	Peripheral	0	0	0	chr17	7093210	7123369	discs large MAGUK scaffold protein 4
HTR1B	1222	2.18663	Peripheral	0	0	0	chr6	78171948	78173120	5-hydroxytryptamine receptor 1B
ETV6	1223	2.18593	Peripheral	0	0	0	chr12	12022358	12268261	ETS variant transcription factor 6
CD53	1224	2.18543	Peripheral	0	0	0	chr1	111413821	111442558	CD53 molecule
HERC6	1225	2.18404	Peripheral	0	0	0	chr4	89299891	89364249	HECT and RLD domain containing E3 ubiquitin protein ligase family member 6
AGER	1226	2.18365	Core	0	3	0	chr6	32148745	32152099	advanced glycosylation end-product specific receptor
NRG2	1227	2.18339	Peripheral	0	0	0	chr5	139226364	139422884	neuregulin 2
PEDS1-UBE2V1	1228	2.18335	Peripheral	0	0	0	chr20	48697661	48770335	PEDS1-UBE2V1 readthrough
MED1	1229	2.18329	Peripheral	0	0	0	chr17	37560538	37607527	mediator complex subunit 1
TAC1	1230	2.18318	Peripheral	0	0	0	chr7	97361271	97369784	tachykinin precursor 1
TNFRSF12A	1231	2.18134	Peripheral	0	0	0	chr16	3070313	3072383	TNF receptor superfamily member 12A
JAM3	1232	2.18043	Peripheral	0	0	0	chr11	133938820	134021652	junctional adhesion molecule 3
IGLL5	1233	2.17894	Peripheral	0	0	0	chr22	23229960	23238013	immunoglobulin lambda like polypeptide 5
PTPA	1234	2.17545	Peripheral	0	0	0	chr9	131873228	131911225	protein phosphatase 2 phosphatase activator
LAMA1	1235	2.1752	Peripheral	0	0	0	chr18	6941743	7117813	laminin subunit alpha 1
RBX1	1236	2.17421	Peripheral	0	0	0	chr22	41347351	41369019	ring-box 1
MATK	1237	2.17418	Peripheral	0	0	0	chr19	3777967	3801810	megakaryocyte-associated tyrosine kinase
SERPINA1	1238	2.17416	Peripheral	0	0	0	chr14	94843084	94857029	serpin family A member 1
ARHGEF7	1239	2.1732	Core	0	0	1	chr13	111767624	111947542	Rho guanine nucleotide exchange factor 7
EFNA5	1240	2.17239	Peripheral	0	0	0	chr5	106712590	107006596	ephrin A5
IGF2	1241	2.17048	Peripheral	0	0	0	chr11	2150342	2162341	insulin like growth factor 2
EEF1A1	1242	2.17031	Peripheral	0	0	0	chr6	74225473	74230755	eukaryotic translation elongation factor 1 alpha 1
GZMA	1243	2.16919	Peripheral	0	0	0	chr5	54398474	54406080	granzyme A
SKP1	1244	2.16835	Peripheral	0	0	0	chr5	133492082	133512724	S-phase kinase associated protein 1
ERAP1	1245	2.16793	Peripheral	0	0	0	chr5	96096514	96143892	endoplasmic reticulum aminopeptidase 1
HFE	1246	2.16768	Peripheral	0	0	0	chr6	26087509	26095469	homeostatic iron regulator
LAT2	1247	2.16648	Peripheral	0	0	0	chr7	73624087	73644164	linker for activation of T cells family member 2
CDH17	1248	2.16621	Core	0	1	0	chr8	95139394	95229531	cadherin 17
EFNB2	1249	2.16541	Peripheral	0	0	0	chr13	107142079	107187388	ephrin B2
GRK7	1250	2.1649	Peripheral	0	0	0	chr3	141497043	141535892	G protein-coupled receptor kinase 7
WDFY2	1251	2.1646	Peripheral	0	0	0	chr13	52158484	52336171	WD repeat and FYVE domain containing 2
MCHR1	1252	2.16334	Peripheral	0	0	0	chr22	41075182	41078818	melanin concentrating hormone receptor 1
ALOX5	1253	2.16331	Peripheral	0	0	0	chr10	45869624	45941567	arachidonate 5-lipoxygenase
SOX2	1254	2.15992	Peripheral	0	0	0	chr3	181429712	181432223	SRY-box transcription factor 2
VCP	1255	2.15991	Peripheral	0	0	0	chr9	35056065	35072739	valosin containing protein
AVP	1256	2.15954	Peripheral	0	0	0	chr20	3063202	3065370	arginine vasopressin
CLTB	1257	2.15949	Peripheral	0	0	0	chr5	175819456	175843570	clathrin light chain B
CD14	1258	2.15948	Peripheral	0	0	0	chr5	140011313	140013286	CD14 molecule
GRB10	1259	2.15889	Peripheral	0	0	0	chr7	50657760	50861159	growth factor receptor bound protein 10
STK39	1260	2.15887	Peripheral	0	0	0	chr2	168810530	169104105	serine/threonine kinase 39
LGALS3	1261	2.15829	Core	0	1	0	chr14	55595935	55612148	galectin 3
GFRA1	1262	2.15785	Peripheral	0	0	0	chr10	117816442	118033126	GDNF family receptor alpha 1
SLA	1263	2.15743	Peripheral	0	0	0	chr8	134048973	134115310	Src like adaptor
ANGPT2	1264	2.15659	Peripheral	0	0	0	chr8	6357175	6420784	angiopoietin 2
ADRA2C	1265	2.15632	Peripheral	0	0	0	chr4	3768296	3770253	adrenoceptor alpha 2C
PLCE1	1266	2.15568	Peripheral	0	0	0	chr10	95753746	96088148	phospholipase C epsilon 1
MICA	1267	2.15288	Core	0	9	1	chr6	31367561	31383090	MHC class I polypeptide-related sequence A
GDNF	1268	2.15039	Peripheral	0	0	0	chr5	37812779	37839782	glial cell derived neurotrophic factor
NTS	1269	2.15017	Peripheral	0	0	0	chr12	86268073	86276770	neurotensin
IAPP	1270	2.14973	Peripheral	0	0	0	chr12	21525802	21532914	islet amyloid polypeptide
BCL10	1271	2.14931	Peripheral	0	0	0	chr1	85731460	85742587	BCL10 immune signaling adaptor
DVL2	1272	2.14886	Peripheral	0	0	0	chr17	7128661	7137863	dishevelled segment polarity protein 2
GTF2F1	1273	2.14848	Peripheral	0	0	0	chr19	6379580	6393291	general transcription factor IIF subunit 1
IL18BP	1274	2.14756	Peripheral	0	0	0	chr11	71709958	71713850	interleukin 18 binding protein
NFATC2	1275	2.14676	Peripheral	0	0	0	chr20	50003494	50179370	nuclear factor of activated T cells 2
PPT1	1276	2.14604	Peripheral	0	0	0	chr1	40538382	40563142	palmitoyl-protein thioesterase 1
ROCK2	1277	2.14544	Peripheral	0	0	0	chr2	11321778	11484711	Rho associated coiled-coil containing protein kinase 2
PRF1	1278	2.14432	Peripheral	0	0	0	chr10	72357104	72362531	perforin 1
ARHGEF12	1279	2.1433	Peripheral	0	0	0	chr11	120207618	120360645	Rho guanine nucleotide exchange factor 12
UBE2D2	1280	2.14286	Peripheral	0	0	0	chr5	138940751	139008018	ubiquitin conjugating enzyme E2 D2
CHML	1281	2.14141	Peripheral	0	0	0	chr1	241792167	241799232	CHM like Rab escort protein
DCC	1282	2.1408	Peripheral	0	0	0	chr18	49866542	51062273	DCC netrin 1 receptor
VWF	1283	2.14066	Peripheral	0	0	0	chr12	6058040	6233836	von Willebrand factor
CHM	1284	2.13887	Peripheral	0	0	0	chrX	85116185	85302566	CHM Rab escort protein
SH2B1	1285	2.13678	Peripheral	0	0	0	chr16	28858010	28885534	SH2B adaptor protein 1
RORC	1286	2.13678	Core	0	1	0	chr1	151778547	151804348	RAR related orphan receptor C
RABGEF1	1287	2.13663	Peripheral	0	0	0	chr7	66147151	66276448	RAB guanine nucleotide exchange factor 1
LCP1	1288	2.13638	Peripheral	0	0	0	chr13	46700058	46756459	lymphocyte cytosolic protein 1
HDAC6	1289	2.13634	Peripheral	0	0	0	chrX	48660287	48683380	histone deacetylase 6
ROCK1	1290	2.136	Peripheral	0	0	0	chr18	18529703	18691812	Rho associated coiled-coil containing protein kinase 1
MTMR3	1291	2.13573	Peripheral	0	0	0	chr22	30279158	30426857	myotubularin related protein 3
ADORA2B	1292	2.13023	Peripheral	0	0	0	chr17	15848231	15879210	adenosine A2b receptor
EPS8L1	1293	2.13005	Peripheral	0	0	0	chr19	55583388	55597560	EPS8 like 1
STXBP1	1294	2.12957	Peripheral	0	0	0	chr9	130374486	130454995	syntaxin binding protein 1
PIP4K2B	1295	2.12832	Peripheral	0	0	0	chr17	36921944	36956158	phosphatidylinositol-5-phosphate 4-kinase type 2 beta
DVL1	1296	2.12819	Peripheral	0	0	0	chr1	1270658	1284492	dishevelled segment polarity protein 1
PELP1	1297	2.12788	Peripheral	0	0	0	chr17	4574679	4607632	proline, glutamate and leucine rich protein 1
F11R	1298	2.1272	Peripheral	0	0	0	chr1	160965001	161008774	F11 receptor
USF2	1299	2.1262	Peripheral	0	0	0	chr19	35759896	35770718	upstream transcription factor 2, c-fos interacting
ILK	1300	2.12484	Peripheral	0	0	0	chr11	6624964	6632099	integrin linked kinase
CD9	1301	2.12455	Peripheral	0	0	0	chr12	6309482	6347437	CD9 molecule
SLC9A1	1302	2.12415	Peripheral	0	0	0	chr1	27425300	27481621	solute carrier family 9 member A1
GRB7	1303	2.12217	Peripheral	0	0	0	chr17	37894162	37903538	growth factor receptor bound protein 7
PIP4K2A	1304	2.12199	Peripheral	0	0	0	chr10	22823766	23003503	phosphatidylinositol-5-phosphate 4-kinase type 2 alpha
GTF2B	1305	2.12134	Peripheral	0	0	0	chr1	89318321	89357301	general transcription factor IIB
RAB5C	1306	2.12118	Peripheral	0	0	0	chr17	40276994	40307062	RAB5C, member RAS oncogene family
FRS3	1307	2.12109	Peripheral	0	0	0	chr6	41737914	41747630	fibroblast growth factor receptor substrate 3
NANOG	1308	2.12092	Peripheral	0	0	0	chr12	7941995	7948655	Nanog homeobox
PLEKHM1	1309	2.12046	Core	1	32	0	chr17	43513266	43568146	pleckstrin homology and RUN domain containing M1
APOA2	1310	2.11999	Peripheral	0	0	0	chr1	161192083	161193418	apolipoprotein A2
RASD1	1311	2.11929	Peripheral	0	0	0	chr17	17397753	17399709	ras related dexamethasone induced 1
TIRAP	1312	2.11861	Peripheral	0	0	0	chr11	126152982	126164828	TIR domain containing adaptor protein
ELMO1	1313	2.11783	Peripheral	0	0	0	chr7	36892511	37488895	engulfment and cell motility 1
PAEP	1314	2.11756	Peripheral	0	0	0	chr9	138453604	138458622	progestagen associated endometrial protein
YWHAH	1315	2.11619	Peripheral	0	0	0	chr22	32340479	32353590	tyrosine 3-monooxygenase/tryptophan 5-monooxygenase activation protein eta
COL2A1	1316	2.11614	Peripheral	0	0	0	chr12	48366748	48398285	collagen type II alpha 1 chain
PLCD1	1317	2.11604	Peripheral	0	0	0	chr3	38048987	38071154	phospholipase C delta 1
CACNA1D	1318	2.1147	Peripheral	0	0	0	chr3	53529076	53846492	calcium voltage-gated channel subunit alpha1 D
NCOR2	1319	2.11203	Peripheral	0	0	0	chr12	124808957	125052010	nuclear receptor corepressor 2
GABARAPL1	1320	2.11037	Peripheral	0	0	0	chr12	10365489	10375724	GABA type A receptor associated protein like 1
PAX5	1321	2.10974	Peripheral	0	0	0	chr9	36838531	37034476	paired box 5
INPP5B	1322	2.10762	Peripheral	0	0	0	chr1	38326369	38412729	inositol polyphosphate-5-phosphatase B
CUL5	1323	2.10752	Peripheral	0	0	0	chr11	107879408	107978488	cullin 5
FGF23	1324	2.10691	Peripheral	0	0	0	chr12	4477393	4488894	fibroblast growth factor 23
YWHAE	1325	2.10647	Peripheral	0	0	0	chr17	1247834	1303556	tyrosine 3-monooxygenase/tryptophan 5-monooxygenase activation protein epsilon
MON1A	1326	2.10538	Peripheral	0	0	0	chr3	49946302	49967445	MON1 homolog A, secretory trafficking associated
IGHV3-11	1327	2.10479	Peripheral	0	0	0
GPR52	1328	2.10341	Peripheral	0	0	0	chr1	174417212	174418683	G protein-coupled receptor 52
EPHA1	1329	2.10341	Peripheral	0	0	0	chr7	143088205	143105985	EPH receptor A1
MTNR1B	1330	2.10301	Peripheral	0	0	0	chr11	92702789	92715948	melatonin receptor 1B
CNR2	1331	2.10148	Peripheral	0	0	0	chr1	24200460	24239817	cannabinoid receptor 2
GAB4	1332	2.10089	Peripheral	0	0	0	chr22	17442827	17489112	GRB2 associated binding protein family member 4
AP2B1	1333	2.10081	Peripheral	0	0	0	chr17	33914282	34053436	adaptor related protein complex 2 subunit beta 1
CD300LF	1334	2.09954	Peripheral	0	0	0	chr17	72690452	72709108	CD300 molecule like family member f
PPARGC1A	1335	2.09944	Peripheral	0	0	0	chr4	23793644	24474394	PPARG coactivator 1 alpha
HDAC2	1336	2.09859	Peripheral	0	0	0	chr6	114257320	114292359	histone deacetylase 2
KPNA1	1337	2.09797	Peripheral	0	0	0	chr3	122140748	122233786	karyopherin subunit alpha 1
SERPINC1	1338	2.0979	Peripheral	0	0	0	chr1	173872942	173886516	serpin family C member 1
CALM1	1339	2.09507	Peripheral	0	0	0	chr14	90863327	90874619	calmodulin 1
TIAM1	1340	2.09418	Peripheral	0	0	0	chr21	32490736	32931290	TIAM Rac1 associated GEF 1
SLAMF6	1341	2.0936	Peripheral	0	0	0	chr1	160454820	160493052	SLAM family member 6
EFNB3	1342	2.09259	Peripheral	0	0	0	chr17	7608520	7614693	ephrin B3
HTT	1343	2.09145	Peripheral	0	0	0	chr4	3076408	3245687	huntingtin
VEGFD	1344	2.09063	Peripheral	0	0	0	chrX	15363713	15509432	vascular endothelial growth factor D
VAMP2	1345	2.0901	Peripheral	0	0	0	chr17	8062465	8066293	vesicle associated membrane protein 2
TRIO	1346	2.08964	Peripheral	0	0	0	chr5	14143829	14509458	trio Rho guanine nucleotide exchange factor
LAMA3	1347	2.08882	Peripheral	0	0	0	chr18	21269562	21535029	laminin subunit alpha 3
GABBR2	1348	2.08797	Peripheral	0	0	0	chr9	101050364	101471479	gamma-aminobutyric acid type B receptor subunit 2
PDE4D	1349	2.08789	Peripheral	0	0	0	chr5	58264866	59783925	phosphodiesterase 4D
MTNR1A	1350	2.08752	Peripheral	0	0	0	chr4	187454809	187476537	melatonin receptor 1A
PIP4K2C	1351	2.08674	Peripheral	0	0	0	chr12	57984942	57997211	phosphatidylinositol-5-phosphate 4-kinase type 2 gamma
NRG3	1352	2.08457	Peripheral	0	0	0	chr10	83635070	84746935	neuregulin 3
KSR1	1353	2.08432	Peripheral	0	0	0	chr17	25799036	25950718	kinase suppressor of ras 1
TRIM24	1354	2.08199	Peripheral	0	0	0	chr7	138145079	138270332	tripartite motif containing 24
EPHA3	1355	2.08111	Peripheral	0	0	0	chr3	89156674	89531284	EPH receptor A3
ATG5	1356	2.07948	Peripheral	0	0	0	chr6	106632352	106773695	autophagy related 5
PRMT1	1357	2.07771	Peripheral	0	0	0	chr19	50180409	50191707	protein arginine methyltransferase 1
IKZF1	1358	2.0764	Peripheral	0	0	0	chr7	50344378	50472798	IKAROS family zinc finger 1
CAPN2	1359	2.07577	Peripheral	0	0	0	chr1	223889295	223963720	calpain 2
ADCYAP1	1360	2.07496	Peripheral	0	0	0	chr18	904944	912173	adenylate cyclase activating polypeptide 1
TF	1361	2.07492	Peripheral	0	0	0	chr3	133419211	133497850	transferrin
RGS22	1362	2.07488	Peripheral	0	0	0	chr8	100973276	101118344	regulator of G protein signaling 22
MPO	1363	2.07431	Peripheral	0	0	0	chr17	56347217	56358296	myeloperoxidase
PRKCI	1364	2.07395	Peripheral	0	0	0	chr3	169940220	170023770	protein kinase C iota
SST	1365	2.0731	Peripheral	0	0	0	chr3	187386694	187388201	somatostatin
VEGFC	1366	2.07248	Peripheral	0	0	0	chr4	177604691	177713895	vascular endothelial growth factor C
BDKRB1	1367	2.07169	Peripheral	0	0	0	chr14	96722547	96731100	bradykinin receptor B1
EZH2	1368	2.07138	Peripheral	0	0	0	chr7	148504464	148581441	enhancer of zeste 2 polycomb repressive complex 2 subunit
VPS39	1369	2.07122	Peripheral	0	0	0	chr15	42450899	42500502	VPS39 subunit of HOPS complex
DRD1	1370	2.07023	Peripheral	0	0	0	chr5	174867675	174871163	dopamine receptor D1
ARHGAP35	1371	2.06841	Peripheral	0	0	0	chr19	47421933	47508333	Rho GTPase activating protein 35
ATG14	1372	2.06834	Peripheral	0	0	0	chr14	55833109	55878576	autophagy related 14
ADM	1373	2.06802	Peripheral	0	0	0	chr11	10326642	10328923	adrenomedullin
CLU	1374	2.0678	Peripheral	0	0	0	chr8	27454434	27472328	clusterin
SIGLEC11	1375	2.06693	Peripheral	0	0	0	chr19	50452250	50464429	sialic acid binding Ig like lectin 11
SIT1	1375	2.06693	Peripheral	0	0	0	chr9	35649297	35650947	signaling threshold regulating transmembrane adaptor 1
CASR	1377	2.06683	Peripheral	0	0	0	chr3	121902530	122005344	calcium sensing receptor
FGF7	1378	2.06679	Peripheral	0	0	0	chr15	49715375	49779523	fibroblast growth factor 7
PRKCH	1379	2.0662	Peripheral	0	0	0	chr14	61654287	62017698	protein kinase C eta
MRC1	1380	2.06597	Peripheral	0	0	0	chr10	17851342	18200091	mannose receptor C-type 1
MRAS	1381	2.06522	Peripheral	0	0	0	chr3	138066490	138124377	muscle RAS oncogene homolog
CSNK1A1	1382	2.06442	Peripheral	0	0	0	chr5	148875457	148931115	casein kinase 1 alpha 1
MON1B	1383	2.06364	Peripheral	0	0	0	chr16	77224836	77233543	MON1 homolog B, secretory trafficking associated
RALGDS	1384	2.06161	Peripheral	0	0	0	chr9	135973107	136024607	ral guanine nucleotide dissociation stimulator
COPG2	1385	2.06084	Peripheral	0	0	0	chr7	130146080	130353598	COPI coat complex subunit gamma 2
TWIST1	1386	2.06075	Peripheral	0	0	0	chr7	19155091	19157295	twist family bHLH transcription factor 1
LSP1	1387	2.06031	Peripheral	0	0	0	chr11	1874200	1913493	lymphocyte specific protein 1
LASP1	1388	2.06006	Peripheral	0	0	0	chr17	37026112	37078023	LIM and SH3 protein 1
TICAM1	1389	2.05938	Peripheral	0	0	0	chr19	4815936	4831754	TIR domain containing adaptor molecule 1
SPHK1	1390	2.05884	Peripheral	0	0	0	chr17	74372742	74383941	sphingosine kinase 1
NRG4	1391	2.05867	Peripheral	0	0	0	chr15	76234328	76304785	neuregulin 4
GRAP	1392	2.05846	Peripheral	0	0	0	chr17	18923990	18950336	GRB2 related adaptor protein
YWHAQ	1393	2.05777	Peripheral	0	0	0	chr2	9724106	9771106	tyrosine 3-monooxygenase/tryptophan 5-monooxygenase activation protein theta
RIPK2	1394	2.05741	Peripheral	0	0	0	chr8	90769975	90803292	receptor interacting serine/threonine kinase 2
CACNA2D2	1395	2.05462	Peripheral	0	0	0	chr3	50400231	50540892	calcium voltage-gated channel auxiliary subunit alpha2delta 2
PGF	1396	2.05459	Peripheral	0	0	0	chr14	75408533	75422467	placental growth factor
PAQR5	1397	2.0545	Peripheral	0	0	0	chr15	69591294	69699976	progestin and adipoQ receptor family member 5
WASL	1398	2.05446	Peripheral	0	0	0	chr7	123321997	123389116	WASP like actin nucleation promoting factor
KLF4	1399	2.05224	Peripheral	0	0	0	chr9	110247133	110252047	KLF transcription factor 4
GNRH2	1400	2.05205	Peripheral	0	0	0	chr20	3024268	3026391	gonadotropin releasing hormone 2
CEACAM1	1401	2.05011	Peripheral	0	0	0	chr19	43011458	43032661	CEA cell adhesion molecule 1
MMP7	1402	2.04987	Peripheral	0	0	0	chr11	102391239	102401478	matrix metallopeptidase 7
RAMP2	1403	2.04957	Peripheral	0	0	0	chr17	40913212	40915060	receptor activity modifying protein 2
SFN	1404	2.04683	Peripheral	0	0	0	chr1	27189633	27190947	stratifin
FOXO4	1405	2.04573	Peripheral	0	0	0	chrX	70315999	70323384	forkhead box O4
SSTR2	1406	2.04413	Peripheral	0	0	0	chr17	71161160	71168062	somatostatin receptor 2
EHMT1	1407	2.04359	Peripheral	0	0	0	chr9	140513444	140730578	euchromatic histone lysine methyltransferase 1
TRPC6	1408	2.04296	Peripheral	0	0	0	chr11	101322295	101454659	transient receptor potential cation channel subfamily C member 6
MAVS	1409	2.04282	Peripheral	0	0	0	chr20	3827446	3856770	mitochondrial antiviral signaling protein
TAB2	1410	2.04282	Peripheral	0	0	0	chr6	149539759	149732747	TGF-beta activated kinase 1 (MAP3K7) binding protein 2
CD300C	1411	2.0421	Peripheral	0	0	0	chr17	72537205	72542310	CD300c molecule
HSP90B1	1412	2.04134	Peripheral	0	0	0	chr12	104324112	104341708	heat shock protein 90 beta family member 1
NPY1R	1413	2.04087	Peripheral	0	0	0	chr4	164245117	164253947	neuropeptide Y receptor Y1
NCS1	1414	2.03879	Peripheral	0	0	0	chr9	132934857	132999583	neuronal calcium sensor 1
SSTR3	1415	2.03853	Peripheral	0	0	0	chr22	37602245	37608353	somatostatin receptor 3
STX1A	1416	2.03804	Peripheral	0	0	0	chr7	73113535	73134017	syntaxin 1A
IGHV4-38-2	1417	2.03668	Peripheral	0	0	0
UBQLN2	1418	2.03535	Peripheral	0	0	0	chrX	56590026	56593443	ubiquilin 2
POLR2A	1419	2.03522	Peripheral	0	0	0	chr17	7387698	7417935	RNA polymerase II subunit A
MTMR6	1420	2.03499	Peripheral	0	0	0	chr13	25802307	25861704	myotubularin related protein 6
PLAU	1421	2.03114	Peripheral	0	0	0	chr10	75670862	75677258	plasminogen activator, urokinase
SIRPB1	1422	2.03113	Peripheral	0	0	0	chr20	1545029	1600689	signal regulatory protein beta 1
VTN	1423	2.03071	Peripheral	0	0	0	chr17	26694299	26697373	vitronectin
HLA-DQB2	1424	2.03068	Core	0	76	9	chr6	32723875	32731330	major histocompatibility complex, class II, DQ beta 2
GDI2	1425	2.03037	Peripheral	0	0	0	chr10	5807186	5855512	GDP dissociation inhibitor 2
EPS15	1426	2.02801	Peripheral	0	0	0	chr1	51819935	51984995	epidermal growth factor receptor pathway substrate 15
CEBPA	1427	2.0279	Peripheral	0	0	0	chr19	33790840	33793430	CCAAT enhancer binding protein alpha
CREM	1428	2.02787	Peripheral	0	0	0	chr10	35415769	35501886	cAMP responsive element modulator
SNAP25	1429	2.02783	Peripheral	0	0	0	chr20	10199477	10288066	synaptosome associated protein 25
F2RL2	1430	2.02526	Peripheral	0	0	0	chr5	75911307	75919259	coagulation factor II thrombin receptor like 2
GPSM1	1431	2.02512	Peripheral	0	0	0	chr9	139221932	139254057	G protein signaling modulator 1
COPS5	1432	2.02207	Peripheral	0	0	0	chr8	67955315	67974571	COP9 signalosome subunit 5
FGF1	1433	2.02028	Peripheral	0	0	0	chr5	141971743	142077635	fibroblast growth factor 1
UBQLN1	1434	2.02009	Peripheral	0	0	0	chr9	86274878	86323168	ubiquilin 1
ARHGEF1	1435	2.01877	Peripheral	0	0	0	chr19	42399422	42434296	Rho guanine nucleotide exchange factor 1
PIM1	1436	2.01868	Peripheral	0	0	0	chr6	37137922	37143204	Pim-1 proto-oncogene, serine/threonine kinase
EPHA7	1437	2.01833	Peripheral	0	0	0	chr6	93949740	94129300	EPH receptor A7
SIRPG	1438	2.01738	Peripheral	0	0	0	chr20	1609798	1638425	signal regulatory protein gamma
NMB	1439	2.01714	Peripheral	0	0	0	chr15	85198360	85201802	neuromedin B
LRP1	1440	2.01669	Peripheral	0	0	0	chr12	57522282	57607125	LDL receptor related protein 1
TNS1	1441	2.01619	Peripheral	0	0	0	chr2	218712233	218867718	tensin 1
LAMB3	1442	2.01509	Peripheral	0	0	0	chr1	209788218	209825820	laminin subunit beta 3
TCP1	1443	2.01507	Peripheral	0	0	0	chr6	160199530	160210735	t-complex 1
RXRA	1444	2.01496	Peripheral	0	0	0	chr9	137218316	137332431	retinoid X receptor alpha
SIGLEC5	1445	2.01417	Peripheral	0	0	0	chr19	52114756	52133727	sialic acid binding Ig like lectin 5
PTGER4	1446	2.01394	Peripheral	0	0	0	chr5	40680032	40693837	prostaglandin E receptor 4
BCL2L11	1447	2.0138	Peripheral	0	0	0	chr2	111878491	111926022	BCL2 like 11
PDGFC	1448	2.01351	Peripheral	0	0	0	chr4	157682763	157892546	platelet derived growth factor C
HDAC5	1449	2.01206	Peripheral	0	0	0	chr17	42154121	42201014	histone deacetylase 5
ENO1	1450	2.01043	Peripheral	0	0	0	chr1	8921059	8939151	enolase 1
INPP5E	1451	2.01029	Peripheral	0	0	0	chr9	139323067	139334256	inositol polyphosphate-5-phosphatase E
PAK4	1452	2.01021	Peripheral	0	0	0	chr19	39616420	39670046	p21 (RAC1) activated kinase 4
PRAG1	1453	2.01009	Peripheral	0	0	0	chr8	8175258	8239257	PEAK1 related, kinase-activating pseudokinase 1
AXIN1	1454	2.00993	Peripheral	0	0	0	chr16	337440	402676	axin 1
TERT	1455	2.0091	Peripheral	0	0	0	chr5	1253287	1295162	telomerase reverse transcriptase
SH2D1B	1456	2.00873	Peripheral	0	0	0	chr1	162365056	162381928	SH2 domain containing 1B
SOD1	1457	2.00731	Peripheral	0	0	0	chr21	33031935	33041243	superoxide dismutase 1
PREX1	1458	2.00671	Peripheral	0	0	0	chr20	47240793	47444420	phosphatidylinositol-3,4,5-trisphosphate dependent Rac exchange factor 1
ERN1	1459	2.00632	Peripheral	0	0	0	chr17	62120390	62207502	endoplasmic reticulum to nucleus signaling 1
SIGIRR	1460	2.0025	Peripheral	0	0	0	chr11	405716	417397	single Ig and TIR domain containing
EPHA5	1461	2.00237	Peripheral	0	0	0	chr4	66185281	66535653	EPH receptor A5
NOLC1	1462	2.00114	Peripheral	0	0	0	chr10	103911933	103923627	nucleolar and coiled-body phosphoprotein 1
GPSM2	1463	2.00035	Peripheral	0	0	0	chr1	109419603	109476957	G protein signaling modulator 2
MYO5A	1464	1.99927	Peripheral	0	0	0	chr15	52599480	52821247	myosin VA
CACNA1A	1465	1.99916	Peripheral	0	0	0	chr19	13317256	13617274	calcium voltage-gated channel subunit alpha1 A
SIRT1	1466	1.99607	Peripheral	0	0	0	chr10	69644427	69678147	sirtuin 1
RIPK3	1467	1.99559	Peripheral	0	0	0	chr14	24805227	24809242	receptor interacting serine/threonine kinase 3
NGEF	1468	1.99432	Peripheral	0	0	0	chr2	233743396	233877951	neuronal guanine nucleotide exchange factor
MYH9	1469	1.99362	Peripheral	0	0	0	chr22	36677323	36784063	myosin heavy chain 9
SLC9A3R2	1470	1.99333	Peripheral	0	0	0
EPHA6	1471	1.99323	Peripheral	0	0	0	chr3	96533425	97467786	EPH receptor A6
RAB9A	1472	1.99228	Peripheral	0	0	0	chrX	13707240	13727944	RAB9A, member RAS oncogene family
COL1A1	1473	1.99221	Peripheral	0	0	0	chr17	48261457	48279000	collagen type I alpha 1 chain
CD1E	1474	1.99208	Peripheral	0	0	0	chr1	158323486	158327343	CD1e molecule
MR1	1474	1.99208	Peripheral	0	0	0	chr1	181002561	181031074	major histocompatibility complex, class I-related
CDK4	1476	1.99046	Peripheral	0	0	0	chr12	58141510	58146230	cyclin dependent kinase 4
GRIN2B	1477	1.9896	Peripheral	0	0	0	chr12	13714410	14133022	glutamate ionotropic receptor NMDA type subunit 2B
IL31	1478	1.98922	Peripheral	0	0	0	chr12	122656577	122658746	interleukin 31
IL31RA	1478	1.98922	Peripheral	0	0	0	chr5	55147207	55218682	interleukin 31 receptor A
FCGRT	1480	1.98887	Peripheral	0	0	0	chr19	50015536	50029685	Fc gamma receptor and transporter
BRCA1	1481	1.98815	Peripheral	0	0	0	chr17	41196312	41322420	BRCA1 DNA repair associated
PAK3	1482	1.98801	Peripheral	0	0	0	chrX	110187513	110464173	p21 (RAC1) activated kinase 3
FKBP4	1483	1.98766	Peripheral	0	0	0	chr12	2904108	2914587	FKBP prolyl isomerase 4
CD209	1484	1.98747	Peripheral	0	0	0	chr19	7804881	7812464	CD209 molecule
RASA2	1485	1.98465	Peripheral	0	0	0	chr3	141205926	141331197	RAS p21 protein activator 2
PDGFD	1486	1.98267	Peripheral	0	0	0	chr11	103777914	104035027	platelet derived growth factor D
DOK3	1487	1.98261	Peripheral	0	0	0	chr5	176928906	176937427	docking protein 3
LTB4R	1488	1.98245	Peripheral	0	0	0	chr14	24780705	24787242	leukotriene B4 receptor
RAB5B	1489	1.98142	Peripheral	0	0	0	chr12	56367697	56390467	RAB5B, member RAS oncogene family
MAPKAPK2	1490	1.98131	Peripheral	0	0	0	chr1	206858365	206907630	MAPK activated protein kinase 2
RASSF5	1491	1.9812	Peripheral	0	0	0	chr1	206680879	206762616	Ras association domain family member 5
DLG1	1492	1.98091	Peripheral	0	0	0	chr3	196769431	197026143	discs large MAGUK scaffold protein 1
SYT5	1493	1.98084	Peripheral	0	0	0	chr19	55684469	55691720	synaptotagmin 5
CCT3	1494	1.98025	Peripheral	0	0	0	chr1	156278752	156308206	chaperonin containing TCP1 subunit 3
ADGRF5	1495	1.98022	Peripheral	0	0	0	chr6	46820242	46922675	adhesion G protein-coupled receptor F5
PYCARD	1496	1.97941	Peripheral	0	0	0	chr16	31212807	31214097	PYD and CARD domain containing
MAP1LC3C	1497	1.97897	Peripheral	0	0	0	chr1	242158792	242162385	microtubule associated protein 1 light chain 3 gamma
STMN1	1498	1.97838	Peripheral	0	0	0	chr1	26210677	26232993	stathmin 1
SH2D2A	1499	1.97786	Peripheral	0	0	0	chr1	156776035	156786640	SH2 domain containing 2A
APBB1IP	1500	1.9777	Peripheral	0	0	0	chr10	26727266	26856732	amyloid beta precursor protein binding family B member 1 interacting protein
SND1	1501	1.97769	Peripheral	0	0	0	chr7	127292202	127732659	staphylococcal nuclease and tudor domain containing 1
ADM2	1502	1.97733	Peripheral	0	0	0	chr22	50919985	50924866	adrenomedullin 2
NPHS2	1503	1.97727	Peripheral	0	0	0	chr1	179519674	179545084	NPHS2 stomatin family member, podocin
AHSG	1504	1.97719	Peripheral	0	0	0	chr3	186330850	186339107	alpha 2-HS glycoprotein
CDC26	1505	1.97642	Core	0	1	0	chr9	116029290	116037869	cell division cycle 26
USP8	1506	1.97589	Peripheral	0	0	0	chr15	50716579	50793277	ubiquitin specific peptidase 8
TRPM3	1507	1.97541	Peripheral	0	0	0	chr9	73439360	74061820	transient receptor potential cation channel subfamily M member 3
ELOB	1508	1.975	Peripheral	0	0	0	chr16	2821415	2827297	elongin B
FZD4	1509	1.97367	Peripheral	0	0	0	chr11	86656717	86666440	frizzled class receptor 4
TPI1	1510	1.97343	Peripheral	0	0	0	chr12	6976584	6980110	triosephosphate isomerase 1
UBE2S	1511	1.97235	Peripheral	0	0	0	chr19	55912650	55919325	ubiquitin conjugating enzyme E2 S
ACTR2	1512	1.9722	Peripheral	0	0	0	chr2	65454829	65498390	actin related protein 2
RAPGEF6	1513	1.97171	Core	0	9	19	chr5	130759614	131132756	Rap guanine nucleotide exchange factor 6
FGF8	1514	1.97151	Peripheral	0	0	0	chr10	103529887	103540126	fibroblast growth factor 8
CDK6	1515	1.97147	Peripheral	0	0	0	chr7	92234235	92465941	cyclin dependent kinase 6
PRTN3	1516	1.97124	Peripheral	0	0	0	chr19	840985	848175	proteinase 3
CDKN1B	1517	1.97091	Peripheral	0	0	0	chr12	12870302	12875305	cyclin dependent kinase inhibitor 1B
ACE2	1518	1.97089	Peripheral	0	0	0	chrX	15579156	15620192	angiotensin converting enzyme 2
VDAC1	1519	1.97077	Peripheral	0	0	0	chr5	133307566	133442104	voltage dependent anion channel 1
ATG12	1520	1.97035	Peripheral	0	0	0	chr5	115163894	115177548	autophagy related 12
TAX1BP1	1521	1.96962	Peripheral	0	0	0	chr7	27778992	27869386	Tax1 binding protein 1
ACTG1	1522	1.96835	Peripheral	0	0	0	chr17	79476997	79479892	actin gamma 1
ARHGEF5	1523	1.96816	Peripheral	0	0	0	chr7	144052489	144077725	Rho guanine nucleotide exchange factor 5
GRM2	1524	1.9676	Peripheral	0	0	0	chr3	51741081	51752625	glutamate metabotropic receptor 2
CACNB2	1525	1.96662	Peripheral	0	0	0	chr10	18429606	18830688	calcium voltage-gated channel auxiliary subunit beta 2
SLC6A3	1526	1.96622	Peripheral	0	0	0	chr5	1392905	1445543	solute carrier family 6 member 3
ELOC	1527	1.96596	Peripheral	0	0	0	chr8	74857373	74884522	elongin C
ANAPC5	1528	1.9648	Peripheral	0	0	0	chr12	121746048	121792012	anaphase promoting complex subunit 5
GLI2	1529	1.96479	Peripheral	0	0	0	chr2	121493199	121709339	GLI family zinc finger 2
NCOR1	1530	1.96407	Peripheral	0	0	0	chr17	15933408	16118874	nuclear receptor corepressor 1
CEP43	1531	1.9629	Peripheral	0	0	0	chr6	167412816	167454066	centrosomal protein 43
ANAPC15	1532	1.9627	Peripheral	0	0	0	chr11	71817424	71823822	anaphase promoting complex subunit 15
TAB3	1533	1.96246	Peripheral	0	0	0	chrX	30845559	30993201	TGF-beta activated kinase 1 (MAP3K7) binding protein 3
PLD2	1534	1.96222	Peripheral	0	0	0	chr17	4710396	4726727	phospholipase D2
RUNX3	1535	1.96199	Peripheral	0	0	0	chr1	25226002	25291501	RUNX family transcription factor 3
CRHR2	1536	1.96181	Peripheral	0	0	0	chr7	30691559	30739719	corticotropin releasing hormone receptor 2
VIL1	1537	1.96157	Peripheral	0	0	0	chr2	219283838	219314248	villin 1
PRKAA1	1538	1.96149	Peripheral	0	0	0	chr5	40759481	40798297	protein kinase AMP-activated catalytic subunit alpha 1
CYTH3	1539	1.96141	Core	0	1	0	chr7	6201412	6312242	cytohesin 3
TRPC4	1540	1.9612	Peripheral	0	0	0	chr13	38210773	38443939	transient receptor potential cation channel subfamily C member 4
ANAPC16	1541	1.96046	Peripheral	0	0	0	chr10	73621147	73995618	anaphase promoting complex subunit 16
LAMA4	1542	1.96036	Peripheral	0	0	0	chr6	112429134	112575917	laminin subunit alpha 4
CYTIP	1543	1.9602	Peripheral	0	0	0	chr2	158271131	158345473	cytohesin 1 interacting protein
ATP6AP2	1544	1.95999	Peripheral	0	0	0	chrX	40440216	40465888	ATPase H+ transporting accessory protein 2
AIF1	1545	1.95936	Core	0	1	0	chr6	31582994	31584798	allograft inflammatory factor 1
REN	1546	1.95923	Peripheral	0	0	0	chr1	204123944	204135465	renin
TACR1	1547	1.9588	Peripheral	0	0	0	chr2	75273590	75426645	tachykinin receptor 1
CFL1	1548	1.95832	Peripheral	0	0	0	chr11	65622285	65626886	cofilin 1
CD6	1549	1.95738	Peripheral	0	0	0	chr11	60739113	60787848	CD6 molecule
COL4A1	1550	1.95729	Peripheral	0	0	0	chr13	110801310	110959496	collagen type IV alpha 1 chain
UBE2C	1551	1.95705	Peripheral	0	0	0	chr20	44441255	44445596	ubiquitin conjugating enzyme E2 C
CDKN2A	1552	1.95702	Peripheral	0	0	0	chr9	21967751	21994490	cyclin dependent kinase inhibitor 2A
ST13	1553	1.95636	Peripheral	0	0	0	chr22	41220601	41252687	ST13 Hsp70 interacting protein
EPN1	1554	1.95616	Peripheral	0	0	0	chr19	56186561	56207133	epsin 1
PRKAG1	1555	1.95434	Peripheral	0	0	0	chr12	49396055	49412629	protein kinase AMP-activated non-catalytic subunit gamma 1
LAMA2	1556	1.95352	Peripheral	0	0	0	chr6	129204286	129837710	laminin subunit alpha 2
GRM3	1557	1.95237	Peripheral	0	0	0	chr7	86273230	86494192	glutamate metabotropic receptor 3
MST1	1558	1.95041	Peripheral	0	0	0	chr3	49721380	49726196	macrophage stimulating 1
FZR1	1559	1.94995	Peripheral	0	0	0	chr19	3506295	3536755	fizzy and cell division cycle 20 related 1
FZD2	1560	1.94993	Core	0	0	1	chr17	42634812	42638630	frizzled class receptor 2
KCTD12	1561	1.94978	Peripheral	0	0	0	chr13	77454304	77460540	potassium channel tetramerization domain containing 12
RAMP3	1562	1.94937	Peripheral	0	0	0	chr7	45197367	45223850	receptor activity modifying protein 3
SH3GL2	1563	1.94928	Peripheral	0	0	0	chr9	17578953	17797122	SH3 domain containing GRB2 like 2, endophilin A1
GRIA2	1564	1.94928	Peripheral	0	0	0	chr4	158141295	158287226	glutamate ionotropic receptor AMPA type subunit 2
MAPK8IP3	1565	1.94869	Peripheral	0	0	0	chr16	1756221	1820318	mitogen-activated protein kinase 8 interacting protein 3
CUX1	1566	1.94776	Peripheral	0	0	0	chr7	101459184	101927250	cut like homeobox 1
CACNB3	1567	1.94772	Peripheral	0	0	0	chr12	49208215	49222726	calcium voltage-gated channel auxiliary subunit beta 3
ANAPC7	1568	1.94738	Peripheral	0	0	0	chr12	110810705	110841535	anaphase promoting complex subunit 7
LRP2	1569	1.94705	Peripheral	0	0	0	chr2	169983619	170219122	LDL receptor related protein 2
PPIA	1570	1.94642	Peripheral	0	0	0	chr7	44836241	44842716	peptidylprolyl isomerase A
MTMR4	1571	1.94597	Peripheral	0	0	0	chr17	56566893	56595251	myotubularin related protein 4
CALCR	1572	1.94591	Peripheral	0	0	0	chr7	93053799	93204042	calcitonin receptor
AGRN	1573	1.94488	Peripheral	0	0	0	chr1	955503	991499	agrin
NCF2	1574	1.94443	Peripheral	0	0	0	chr1	183524697	183560056	neutrophil cytosolic factor 2
ANAPC11	1575	1.9444	Peripheral	0	0	0	chr17	79849599	79858363	anaphase promoting complex subunit 11
C3	1576	1.94431	Peripheral	0	0	0	chr19	6677846	6720662	complement C3
HSPA9	1577	1.94429	Peripheral	0	0	0	chr5	137890571	137911318	heat shock protein family A (Hsp70) member 9
LAMC1	1578	1.94407	Peripheral	0	0	0	chr1	182992595	183114727	laminin subunit gamma 1
CDK5	1579	1.94363	Peripheral	0	0	0	chr7	150750899	150755052	cyclin dependent kinase 5
NOTCH3	1580	1.94255	Peripheral	0	0	0	chr19	15270444	15311792	notch receptor 3
UBASH3B	1581	1.94232	Peripheral	0	0	0	chr11	122526398	122685187	ubiquitin associated and SH3 domain containing B
GIPC1	1582	1.9411	Peripheral	0	0	0	chr19	14588571	14606961	GIPC PDZ domain containing family member 1
GAB3	1583	1.93946	Peripheral	0	0	0	chrX	153903527	153979858	GRB2 associated binding protein 3
YWHAG	1584	1.93787	Peripheral	0	0	0	chr7	75956108	75988342	tyrosine 3-monooxygenase/tryptophan 5-monooxygenase activation protein gamma
LZTFL1	1585	1.9373	Core	1	2	37	chr3	45864810	45957216	leucine zipper transcription factor like 1
TGFB3	1586	1.9369	Peripheral	0	0	0	chr14	76424442	76448092	transforming growth factor beta 3
MAPK8IP2	1587	1.93689	Peripheral	0	0	0	chr22	51039131	51049979	mitogen-activated protein kinase 8 interacting protein 2
NOX4	1588	1.93669	Peripheral	0	0	0	chr11	89057522	89322779	NADPH oxidase 4
ANAPC4	1589	1.93617	Peripheral	0	0	0	chr4	25378848	25420120	anaphase promoting complex subunit 4
ANAPC2	1590	1.93542	Peripheral	0	0	0	chr9	140069236	140083057	anaphase promoting complex subunit 2
VPS33A	1591	1.93542	Peripheral	0	0	0	chr12	122716094	122751068	VPS33A core subunit of CORVET and HOPS complexes
CCND3	1592	1.93501	Peripheral	0	0	0	chr6	41902671	42016610	cyclin D3
UNC5B	1593	1.93475	Peripheral	0	0	0	chr10	72972292	73062635	unc-5 netrin receptor B
PLAT	1594	1.93457	Peripheral	0	0	0	chr8	42032236	42065194	plasminogen activator, tissue type
CREB5	1595	1.9339	Peripheral	0	0	0	chr7	28338940	28865511	cAMP responsive element binding protein 5
ANAPC10	1596	1.93382	Peripheral	0	0	0	chr4	145915727	146019693	anaphase promoting complex subunit 10
EPS8	1597	1.93354	Peripheral	0	0	0	chr12	15773075	15942510	epidermal growth factor receptor pathway substrate 8
ERBIN	1598	1.93318	Peripheral	0	0	0	chr5	65222382	65376851	erbb2 interacting protein
KEAP1	1599	1.93312	Core	1	1	23	chr19	10596796	10614054	kelch like ECH associated protein 1
MPDZ	1600	1.9327	Peripheral	0	0	0	chr9	13105703	13279563	multiple PDZ domain crumbs cell polarity complex component
KL	1601	1.93183	Peripheral	0	0	0	chr13	33590571	33640282	klotho
ANAPC1	1602	1.93116	Peripheral	0	0	0	chr2	112525214	112641741	anaphase promoting complex subunit 1
SIGLEC7	1603	1.93102	Peripheral	0	0	0	chr19	51645558	51656783	sialic acid binding Ig like lectin 7
SIGLEC9	1603	1.93102	Peripheral	0	0	0	chr19	51628137	51639520	sialic acid binding Ig like lectin 9
SH3GL1	1605	1.93068	Peripheral	0	0	0	chr19	4360364	4400565	SH3 domain containing GRB2 like 1, endophilin A2
PARP9	1606	1.93061	Peripheral	0	0	0	chr3	122246760	122283523	poly(ADP-ribose) polymerase family member 9
PPP5C	1607	1.93032	Peripheral	0	0	0	chr19	46850251	46894232	protein phosphatase 5 catalytic subunit
CDC27	1608	1.93008	Core	0	0	2	chr17	45195311	45266665	cell division cycle 27
HDAC3	1609	1.92997	Peripheral	0	0	0	chr5	141000443	141016423	histone deacetylase 3
NPM1	1610	1.92989	Peripheral	0	0	0	chr5	170814708	170837888	nucleophosmin 1
MYO9B	1611	1.92969	Peripheral	0	0	0	chr19	17186591	17324104	myosin IXB
RAMP1	1612	1.92878	Peripheral	0	0	0	chr2	238768187	238820755	receptor activity modifying protein 1
DDX60	1613	1.92694	Peripheral	0	0	0	chr4	169137442	169239958	DExD/H-box helicase 60
LRRC37A2	1614	1.92562	Core	0	83	0	chr17	44590076	44633014	leucine rich repeat containing 37 member A2
PPP3CA	1615	1.92534	Peripheral	0	0	0	chr4	101944587	102268628	protein phosphatase 3 catalytic subunit alpha
CALCRL	1616	1.92529	Peripheral	0	0	0	chr2	188206690	188313021	calcitonin receptor like receptor
VPS18	1617	1.92501	Peripheral	0	0	0	chr15	41186628	41196173	VPS18 core subunit of CORVET and HOPS complexes
ITGA7	1618	1.92347	Peripheral	0	0	0	chr12	56078354	56106089	integrin subunit alpha 7
ACTN2	1619	1.9231	Peripheral	0	0	0	chr1	236849770	236927558	actinin alpha 2
PTPRF	1620	1.92279	Peripheral	0	0	0	chr1	43996547	44089343	protein tyrosine phosphatase receptor type F
PTPRT	1621	1.92256	Peripheral	0	0	0	chr20	40701392	41818557	protein tyrosine phosphatase receptor type T
HSPB1	1622	1.92223	Peripheral	0	0	0	chr7	75931875	75933614	heat shock protein family B (small) member 1
GIT2	1623	1.9221	Peripheral	0	0	0	chr12	110367607	110434194	GIT ArfGAP 2
ULK1	1624	1.922	Peripheral	0	0	0	chr12	132379279	132407707	unc-51 like autophagy activating kinase 1
EFNA3	1625	1.92148	Core	0	1	10	chr1	155036213	155060014	ephrin A3
CARM1	1626	1.92141	Core	0	0	1	chr19	10982253	11033448	coactivator associated arginine methyltransferase 1
SHOC2	1627	1.92125	Peripheral	0	0	0	chr10	112679301	112773425	SHOC2 leucine rich repeat scaffold protein
CCP110	1628	1.92043	Peripheral	0	0	0	chr16	19535179	19564728	centriolar coiled-coil protein 110
FGF6	1629	1.92038	Peripheral	0	0	0	chr12	4543308	4554780	fibroblast growth factor 6
VENTX	1630	1.92029	Peripheral	0	0	0	chr10	135051408	135055433	VENT homeobox
CRH	1631	1.91976	Peripheral	0	0	0	chr8	67088612	67090846	corticotropin releasing hormone
ALOX15	1632	1.91891	Peripheral	0	0	0	chr17	4534214	4545589	arachidonate 15-lipoxygenase
HTR2B	1633	1.91844	Peripheral	0	0	0	chr2	231972950	231989824	5-hydroxytryptamine receptor 2B
H2BC26	1634	1.91817	Peripheral	0	0	0	chr1	228645808	228646259	H2B clustered histone 26
MMP12	1635	1.91806	Peripheral	0	0	0	chr11	102733464	102745764	matrix metallopeptidase 12
YAP1	1636	1.91771	Peripheral	0	0	0	chr11	101981192	102104154	Yes1 associated transcriptional regulator
MEP1B	1637	1.91661	Peripheral	0	0	0	chr18	29769987	29800366	meprin A subunit beta
EPHB4	1638	1.91644	Peripheral	0	0	0	chr7	100400187	100425143	EPH receptor B4
CARD14	1639	1.91537	Peripheral	0	0	0	chr17	78143791	78183130	caspase recruitment domain family member 14
AKAP5	1640	1.9152	Peripheral	0	0	0	chr14	64932217	64941221	A-kinase anchoring protein 5
CYTH1	1641	1.91511	Peripheral	0	0	0	chr17	76670130	76778376	cytohesin 1
CDK1	1642	1.91402	Peripheral	0	0	0	chr10	62538212	62554610	cyclin dependent kinase 1
PPP3CB	1643	1.91349	Peripheral	0	0	0	chr10	75196563	75255782	protein phosphatase 3 catalytic subunit beta
RALA	1644	1.91348	Peripheral	0	0	0	chr7	39663152	39747723	RAS like proto-oncogene A
CCND2	1645	1.91281	Peripheral	0	0	0	chr12	4382902	4414522	cyclin D2
NOS1	1646	1.91068	Peripheral	0	0	0	chr12	117645947	117799607	nitric oxide synthase 1
TNFAIP3	1647	1.91041	Peripheral	0	0	0	chr6	138188325	138204451	TNF alpha induced protein 3
ARRDC3	1648	1.91039	Peripheral	0	0	0	chr5	90664541	90679149	arrestin domain containing 3
UCN	1649	1.90951	Peripheral	0	0	0	chr2	27530265	27531130	urocortin
SKP2	1650	1.90949	Peripheral	0	0	0	chr5	36152145	36184142	S-phase kinase associated protein 2
VPS11	1651	1.90864	Peripheral	0	0	0	chr11	118938493	118952688	VPS11 core subunit of CORVET and HOPS complexes
PGA3	1652	1.90854	Peripheral	0	0	0	chr11	60970984	60980350	pepsinogen A3
PGA4	1652	1.90854	Peripheral	0	0	0	chr11	60989821	60999179	pepsinogen A4
ITPKC	1654	1.9082	Peripheral	0	0	0	chr19	41223008	41246765	inositol-trisphosphate 3-kinase C
CARD10	1655	1.90813	Peripheral	0	0	0	chr22	37875383	37915378	caspase recruitment domain family member 10
VPS35	1656	1.9073	Peripheral	0	0	0	chr16	46693589	46723144	VPS35 retromer complex component
WNT5A	1657	1.9069	Peripheral	0	0	0	chr3	55499743	55521670	Wnt family member 5A
VPS16	1658	1.90658	Peripheral	0	0	0	chr20	2821373	2847378	VPS16 core subunit of CORVET and HOPS complexes
ADAM15	1659	1.90607	Core	0	10	5	chr1	155023422	155035252	ADAM metallopeptidase domain 15
ADAM10	1660	1.90606	Peripheral	0	0	0	chr15	58888510	59042177	ADAM metallopeptidase domain 10
ITPKA	1661	1.90505	Peripheral	0	0	0	chr15	41786056	41795757	inositol-trisphosphate 3-kinase A
ACE	1662	1.90444	Peripheral	0	0	0	chr17	61554422	61575741	angiotensin I converting enzyme
IFIH1	1663	1.90364	Peripheral	0	0	0	chr2	163123589	163175218	interferon induced with helicase C domain 1
SCTR	1664	1.90165	Peripheral	0	0	0	chr2	120197419	120282028	secretin receptor
PTCH1	1665	1.90123	Peripheral	0	0	0	chr9	98205264	98279247	patched 1
BCL6B	1666	1.90097	Peripheral	0	0	0	chr17	6926369	6932961	BCL6B transcription repressor
ITPKB	1667	1.90078	Peripheral	0	0	0	chr1	226819391	226926876	inositol-trisphosphate 3-kinase B
LMNA	1668	1.90066	Core	0	0	1	chr1	156052369	156108548	lamin A/C
TRPV4	1669	1.90011	Peripheral	0	0	0	chr12	110220892	110271212	transient receptor potential cation channel subfamily V member 4
CDC16	1670	1.89999	Peripheral	0	0	0	chr13	115000362	115038150	cell division cycle 16
REL	1671	1.89984	Peripheral	0	0	0	chr2	61108752	61150178	REL proto-oncogene, NF-kB subunit
INPP4B	1672	1.89972	Peripheral	0	0	0	chr4	142949182	143767604	inositol polyphosphate-4-phosphatase type II B
TFF3	1673	1.89897	Peripheral	0	0	0	chr21	43731777	43735706	trefoil factor 3
TNIK	1674	1.89835	Peripheral	0	0	0	chr3	170780292	171178197	TRAF2 and NCK interacting kinase
DOCK1	1675	1.89801	Peripheral	0	0	0	chr10	128594023	129250780	dedicator of cytokinesis 1
INPP4A	1676	1.89706	Peripheral	0	0	0	chr2	99061321	99207496	inositol polyphosphate-4-phosphatase type I A
PPP2R2B	1677	1.89659	Peripheral	0	0	0	chr5	145969067	146461083	protein phosphatase 2 regulatory subunit Bbeta
SLC6A4	1678	1.89642	Peripheral	0	0	0	chr17	28521337	28562986	solute carrier family 6 member 4
PRKD1	1679	1.8962	Peripheral	0	0	0	chr14	30045687	30396899	protein kinase D1
CD84	1680	1.8949	Peripheral	0	0	0	chr1	160510884	160549306	CD84 molecule
SNX1	1681	1.89478	Peripheral	0	0	0	chr15	64388083	64436433	sorting nexin 1
PTPN3	1682	1.89435	Peripheral	0	0	0	chr9	112137974	112260593	protein tyrosine phosphatase non-receptor type 3
RXFP1	1683	1.89427	Peripheral	0	0	0	chr4	159442866	159574521	relaxin family peptide receptor 1
DAB1	1684	1.89369	Peripheral	0	0	0	chr1	57463579	59012446	DAB adaptor protein 1
DDR1	1685	1.89353	Core	0	1	0	chr6	30850694	30867933	discoidin domain receptor tyrosine kinase 1
PLCZ1	1686	1.89295	Peripheral	0	0	0	chr12	18836110	18890993	phospholipase C zeta 1
PLCD3	1687	1.89214	Peripheral	0	0	0	chr17	43189008	43209891	phospholipase C delta 3
UNC5C	1688	1.89133	Peripheral	0	0	0	chr4	96083656	96470361	unc-5 netrin receptor C
CDC23	1689	1.8911	Peripheral	0	0	0	chr5	137523337	137549032	cell division cycle 23
PSME2	1690	1.89008	Peripheral	0	0	0	chr14	24612574	24615855	proteasome activator subunit 2
NMBR	1691	1.88978	Peripheral	0	0	0	chr6	142396745	142409936	neuromedin B receptor
TFF2	1692	1.88971	Peripheral	0	0	0	chr21	43766467	43771208	trefoil factor 2
GP1BA	1693	1.88969	Peripheral	0	0	0	chr17	4835592	4838325	glycoprotein Ib platelet subunit alpha
CHRM3	1694	1.88903	Peripheral	0	0	0	chr1	239549865	240049896	cholinergic receptor muscarinic 3
LAMB2	1695	1.88876	Peripheral	0	0	0	chr3	49158547	49170599	laminin subunit beta 2
FGF19	1696	1.88732	Core	0	1	0	chr11	69513006	69519106	fibroblast growth factor 19
UBE2D3	1697	1.88506	Peripheral	0	0	0	chr4	103717133	103790032	ubiquitin conjugating enzyme E2 D3
LAMC3	1698	1.88505	Peripheral	0	0	0	chr9	133884504	133968446	laminin subunit gamma 3
DDI1	1699	1.88497	Peripheral	0	0	0	chr11	103907308	103909922	DNA damage inducible 1 homolog 1
MEF2A	1700	1.88495	Peripheral	0	0	0	chr15	100106133	100256629	myocyte enhancer factor 2A
PTPRA	1701	1.88456	Peripheral	0	0	0	chr20	2844825	3019315	protein tyrosine phosphatase receptor type A
TSG101	1702	1.88379	Peripheral	0	0	0	chr11	18501858	18548503	tumor susceptibility 101
CLEC4A	1703	1.88329	Peripheral	0	0	0	chr12	8276228	8291203	C-type lectin domain family 4 member A
CYLD	1704	1.88318	Peripheral	0	0	0	chr16	50775961	50835846	CYLD lysine 63 deubiquitinase
GRM5	1705	1.8826	Peripheral	0	0	0	chr11	88237744	88796816	glutamate metabotropic receptor 5
HAVCR2	1706	1.88257	Peripheral	0	0	0	chr5	156512843	156536248	hepatitis A virus cellular receptor 2
PRKN	1707	1.88238	Peripheral	0	0	0	chr6	161768590	163148834	parkin RBR E3 ubiquitin protein ligase
APOE	1708	1.88133	Peripheral	0	0	0	chr19	45409039	45412650	apolipoprotein E
RXFP4	1709	1.8813	Peripheral	0	0	0	chr1	155911480	155912625	relaxin family peptide/INSL5 receptor 4
KRT18	1710	1.88128	Peripheral	0	0	0	chr12	53342655	53346685	keratin 18
ALOX15B	1711	1.88122	Peripheral	0	0	0	chr17	7942358	7952451	arachidonate 15-lipoxygenase type B
STING1	1712	1.88109	Peripheral	0	0	0	chr5	138855113	138862343	stimulator of interferon response cGAMP interactor 1
MAP3K2	1713	1.88009	Peripheral	0	0	0	chr2	128056245	128100805	mitogen-activated protein kinase kinase kinase 2
CCT5	1714	1.88	Peripheral	0	0	0	chr5	10250282	10266501	chaperonin containing TCP1 subunit 5
UBE2I	1715	1.87895	Peripheral	0	0	0	chr16	1359154	1377019	ubiquitin conjugating enzyme E2 I
CASP7	1716	1.87831	Peripheral	0	0	0	chr10	115438921	115490668	caspase 7
LPA	1717	1.87765	Peripheral	0	0	0	chr6	160952515	161087407	lipoprotein(a)
IPMK	1718	1.87555	Peripheral	0	0	0	chr10	59951278	60027694	inositol polyphosphate multikinase
PSMD4	1719	1.87518	Peripheral	0	0	0	chr1	151227197	151239954	proteasome 26S subunit ubiquitin receptor, non-ATPase 4
TGFB1I1	1720	1.87497	Peripheral	0	0	0	chr16	31483476	31489281	transforming growth factor beta 1 induced transcript 1
NOTCH2	1721	1.87484	Peripheral	0	0	0	chr1	120454176	120612317	notch receptor 2
DAG1	1722	1.87461	Peripheral	0	0	0	chr3	49506136	49573051	dystroglycan 1
RAB4A	1723	1.87433	Peripheral	0	0	0	chr1	229406809	229441640	RAB4A, member RAS oncogene family
MAP4K5	1724	1.87341	Peripheral	0	0	0	chr14	50885211	50999376	mitogen-activated protein kinase kinase kinase kinase 5
AGTRAP	1725	1.8731	Peripheral	0	0	0	chr1	11796142	11810828	angiotensin II receptor associated protein
ADGRG1	1726	1.87271	Peripheral	0	0	0	chr16	57653650	57698944	adhesion G protein-coupled receptor G1
CASP4	1727	1.87204	Peripheral	0	0	0	chr11	104813594	104839325	caspase 4
ARPC2	1728	1.87171	Peripheral	0	0	0	chr2	219081817	219119071	actin related protein 2/3 complex subunit 2
ENG	1729	1.8715	Peripheral	0	0	0	chr9	130577291	130617052	endoglin
ARHGEF6	1730	1.87053	Peripheral	0	0	0	chrX	135747712	135863503	Rac/Cdc42 guanine nucleotide exchange factor 6
TGFBRAP1	1731	1.87025	Peripheral	0	0	0	chr2	105883540	105946148	transforming growth factor beta receptor associated protein 1
SPN	1732	1.87	Peripheral	0	0	0	chr16	29674271	29681823	sialophorin
CD2AP	1733	1.86979	Peripheral	0	0	0	chr6	47445525	47594996	CD2 associated protein
GAK	1734	1.86949	Peripheral	0	0	0	chr4	843065	926174	cyclin G associated kinase
NCR1	1735	1.86931	Peripheral	0	0	0	chr19	55417508	55424439	natural cytotoxicity triggering receptor 1
ITIH2	1736	1.86922	Peripheral	0	0	0	chr10	7745236	7791483	inter-alpha-trypsin inhibitor heavy chain 2
ARPC4	1737	1.86795	Peripheral	0	0	0	chr3	9834179	9848789	actin related protein 2/3 complex subunit 4
CYBB	1738	1.86747	Peripheral	0	0	0	chrX	37639270	37672714	cytochrome b-245 beta chain
CDK2	1739	1.8658	Peripheral	0	0	0	chr12	56360556	56366568	cyclin dependent kinase 2
ARPC1B	1740	1.86541	Peripheral	0	0	0	chr7	98972298	98992404	actin related protein 2/3 complex subunit 1B
RAPGEF2	1741	1.86534	Peripheral	0	0	0	chr4	160188998	160281301	Rap guanine nucleotide exchange factor 2
SCT	1742	1.86442	Peripheral	0	0	0	chr11	626313	627173	secretin
OGT	1743	1.86298	Peripheral	0	0	0	chrX	70752912	70795747	O-linked N-acetylglucosamine (GlcNAc) transferase
ADRA1D	1744	1.86293	Peripheral	0	0	0	chr20	4201278	4229659	adrenoceptor alpha 1D
COX17	1745	1.86193	Peripheral	0	0	0	chr3	119388372	119396243	cytochrome c oxidase copper chaperone COX17
MAPK8IP1	1746	1.86069	Peripheral	0	0	0	chr11	45907047	45928016	mitogen-activated protein kinase 8 interacting protein 1
BAD	1747	1.86069	Peripheral	0	0	0	chr11	64037300	64052176	BCL2 associated agonist of cell death
COL4A2	1748	1.86033	Peripheral	0	0	0	chr13	110959631	111165373	collagen type IV alpha 2 chain
EPHB3	1749	1.85996	Peripheral	0	0	0	chr3	184279587	184300196	EPH receptor B3
RIN1	1750	1.85955	Peripheral	0	0	0	chr11	66099542	66104311	Ras and Rab interactor 1
KCNJ6	1751	1.85873	Peripheral	0	0	0	chr21	38996785	39288741	potassium inwardly rectifying channel subfamily J member 6
RORA	1752	1.85865	Core	0	1	0	chr15	60780483	61521502	RAR related orphan receptor A
DTX2	1753	1.85703	Peripheral	0	0	0	chr7	76090972	76135312	deltex E3 ubiquitin ligase 2
P2RY12	1754	1.85689	Peripheral	0	0	0	chr3	151055236	151102544	purinergic receptor P2Y12
NPS	1755	1.85639	Peripheral	0	0	0	chr10	129347613	129350935	neuropeptide S
CRLF1	1756	1.85572	Peripheral	0	0	0	chr19	18704035	18717660	cytokine receptor like factor 1
PGA5	1757	1.85524	Peripheral	0	0	0	chr11	61008644	61018929	pepsinogen A5
TGFBR1	1758	1.85481	Peripheral	0	0	0	chr9	101867412	101916473	transforming growth factor beta receptor 1
CABIN1	1759	1.85429	Peripheral	0	0	0	chr22	24407765	24574596	calcineurin binding protein 1
TLR8	1760	1.85376	Peripheral	0	0	0	chrX	12924739	12941288	toll like receptor 8
RAB1A	1761	1.85252	Peripheral	0	0	0	chr2	65313988	65357435	RAB1A, member RAS oncogene family
TGFBR2	1762	1.8523	Peripheral	0	0	0	chr3	30647994	30735633	transforming growth factor beta receptor 2
CYCS	1763	1.8518	Peripheral	0	0	0	chr7	25158270	25164980	cytochrome c, somatic
MAML1	1764	1.85176	Peripheral	0	0	0	chr5	179159851	179223512	mastermind like transcriptional coactivator 1
CHMP4B	1765	1.8516	Peripheral	0	0	0	chr20	32399110	32442173	charged multivesicular body protein 4B
PINK1	1766	1.85157	Peripheral	0	0	0	chr1	20959948	20978004	PTEN induced kinase 1
SNX9	1767	1.85087	Peripheral	0	0	0	chr6	158244294	158366109	sorting nexin 9
CDIPT	1768	1.85034	Peripheral	0	0	0	chr16	29869678	29874578	CDP-diacylglycerol--inositol 3-phosphatidyltransferase
ATF3	1769	1.84911	Peripheral	0	0	0	chr1	212738676	212794119	activating transcription factor 3
TJP1	1770	1.84856	Peripheral	0	0	0	chr15	29992357	30114706	tight junction protein 1
GNRHR	1771	1.84769	Peripheral	0	0	0	chr4	68603099	68621804	gonadotropin releasing hormone receptor
MTMR2	1772	1.84741	Peripheral	0	0	0	chr11	95566044	95657371	myotubularin related protein 2
EGR2	1773	1.84678	Peripheral	0	0	0	chr10	64571756	64578927	early growth response 2
VAPA	1774	1.84631	Peripheral	0	0	0	chr18	9913955	9960018	VAMP associated protein A
MMP14	1775	1.84531	Peripheral	0	0	0	chr14	23305793	23316803	matrix metallopeptidase 14
INPP5F	1776	1.84474	Peripheral	0	0	0	chr10	121485559	121588662	inositol polyphosphate-5-phosphatase F
CLCF1	1777	1.84471	Peripheral	0	0	0	chr11	67131639	67141648	cardiotrophin like cytokine factor 1
CMA1	1778	1.84438	Peripheral	0	0	0	chr14	24974712	24977471	chymase 1
DLG2	1779	1.84413	Peripheral	0	0	0	chr11	83166056	85338314	discs large MAGUK scaffold protein 2
GUCA1A	1780	1.84406	Peripheral	0	0	0
FGF4	1781	1.843	Peripheral	0	0	0	chr11	69587797	69590171	fibroblast growth factor 4
CCZ1	1782	1.84191	Peripheral	0	0	0	chr7	5938341	5965603	CCZ1 homolog, vacuolar protein trafficking and biogenesis associated
NF1	1783	1.84171	Peripheral	0	0	0	chr17	29421945	29704695	neurofibromin 1
HPGDS	1784	1.84149	Peripheral	0	0	0	chr4	95219707	95264027	hematopoietic prostaglandin D synthase
CCNE1	1785	1.84139	Peripheral	0	0	0	chr19	30302901	30315215	cyclin E1
PAK5	1786	1.83961	Peripheral	0	0	0	chr20	9518037	9819687	p21 (RAC1) activated kinase 5
FASN	1787	1.83836	Peripheral	0	0	0	chr17	80036214	80056106	fatty acid synthase
LRP8	1788	1.83825	Peripheral	0	0	0	chr1	53708041	53793821	LDL receptor related protein 8
GRIN1	1789	1.83796	Peripheral	0	0	0	chr9	140033609	140063214	glutamate ionotropic receptor NMDA type subunit 1
ENAH	1790	1.8371	Peripheral	0	0	0	chr1	225674534	225840845	ENAH actin regulator
LILRA5	1791	1.83652	Peripheral	0	0	0	chr19	54818353	54824409	leukocyte immunoglobulin like receptor A5
SERPINE1	1792	1.83614	Peripheral	0	0	0	chr7	100770370	100782547	serpin family E member 1
SNX2	1793	1.83612	Peripheral	0	0	0	chr5	122110691	122170234	sorting nexin 2
TRAF5	1794	1.83551	Peripheral	0	0	0	chr1	211499957	211548286	TNF receptor associated factor 5
TMEM79	1795	1.83428	Peripheral	0	0	0	chr1	156252704	156262234	transmembrane protein 79
ATF1	1796	1.83411	Peripheral	0	0	0	chr12	51157789	51214943	activating transcription factor 1
ABI1	1797	1.83356	Peripheral	0	0	0	chr10	27035525	27150016	abl interactor 1
SELPLG	1798	1.83341	Peripheral	0	0	0	chr12	109015680	109027670	selectin P ligand
CHRM5	1799	1.8333	Peripheral	0	0	0	chr15	34261089	34357287	cholinergic receptor muscarinic 5
OPTN	1800	1.83298	Peripheral	0	0	0	chr10	13142082	13180276	optineurin
IGFBP3	1801	1.8327	Peripheral	0	0	0	chr7	45951844	45960871	insulin like growth factor binding protein 3
MMP8	1802	1.83252	Peripheral	0	0	0	chr11	102582526	102595685	matrix metallopeptidase 8
DTX4	1803	1.83182	Peripheral	0	0	0	chr11	58938903	58976060	deltex E3 ubiquitin ligase 4
MTUS1	1804	1.83171	Peripheral	0	0	0	chr8	17501303	17658426	microtubule associated scaffold protein 1
YKT6	1805	1.83102	Peripheral	0	0	0	chr7	44240578	44253893	YKT6 v-SNARE homolog
DCN	1806	1.83057	Peripheral	0	0	0	chr12	91539035	91576806	decorin
SERPINA7	1807	1.83	Peripheral	0	0	0	chrX	105277190	105282718	serpin family A member 7
UBASH3A	1808	1.82941	Peripheral	0	0	0	chr21	43823971	43867790	ubiquitin associated and SH3 domain containing A
MARK3	1809	1.82918	Peripheral	0	0	0	chr14	103851701	103970166	microtubule affinity regulating kinase 3
GRP	1810	1.82879	Peripheral	0	0	0	chr18	56887400	56898002	gastrin releasing peptide
MAP3K6	1811	1.82822	Peripheral	0	0	0	chr1	27681670	27693337	mitogen-activated protein kinase kinase kinase 6
S100B	1812	1.82783	Peripheral	0	0	0	chr21	48018531	48025035	S100 calcium binding protein B
TNFRSF18	1813	1.82755	Peripheral	0	0	0	chr1	1138888	1142089	TNF receptor superfamily member 18
DBN1	1814	1.82733	Peripheral	0	0	0	chr5	176883614	176900694	drebrin 1
TFF1	1815	1.82726	Peripheral	0	0	0	chr21	43782391	43786644	trefoil factor 1
SORBS1	1816	1.82705	Peripheral	0	0	0	chr10	97071530	97321171	sorbin and SH3 domain containing 1
ACTN3	1817	1.82703	Peripheral	0	0	0	chr11	66313866	66330799	actinin alpha 3
SEMA4D	1818	1.82596	Peripheral	0	0	0	chr9	91992152	92112888	semaphorin 4D
ZEB1	1819	1.82562	Peripheral	0	0	0	chr10	31607424	31818742	zinc finger E-box binding homeobox 1
AP3B1	1820	1.8252	Peripheral	0	0	0	chr5	77298150	77590579	adaptor related protein complex 3 subunit beta 1
PI4K2B	1821	1.82376	Peripheral	0	0	0	chr4	25162294	25280831	phosphatidylinositol 4-kinase type 2 beta
DTX1	1822	1.82286	Peripheral	0	0	0	chr12	113495662	113535833	deltex E3 ubiquitin ligase 1
CCKAR	1823	1.82272	Peripheral	0	0	0	chr4	26483018	26492042	cholecystokinin A receptor
KCNJ3	1824	1.82269	Peripheral	0	0	0	chr2	155555093	155714864	potassium inwardly rectifying channel subfamily J member 3
AVPR1A	1825	1.82201	Peripheral	0	0	0	chr12	63536539	63546590	arginine vasopressin receptor 1A
FGF3	1826	1.82174	Peripheral	0	0	0	chr11	69624736	69634192	fibroblast growth factor 3
PI4K2A	1827	1.81919	Peripheral	0	0	0	chr10	99344102	99436187	phosphatidylinositol 4-kinase type 2 alpha
FBXW7	1828	1.81914	Peripheral	0	0	0	chr4	153242410	153456393	F-box and WD repeat domain containing 7
GPC3	1829	1.81884	Peripheral	0	0	0	chrX	132669776	133119673	glypican 3
RCVRN	1830	1.81884	Peripheral	0	0	0	chr17	9801027	9808684	recoverin
INS-IGF2	1831	1.81854	Peripheral	0	0	0	chr11	2167853	2182439	INS-IGF2 readthrough
HTR1A	1832	1.81837	Peripheral	0	0	0	chr5	63255875	63258119	5-hydroxytryptamine receptor 1A
HEY1	1833	1.81746	Peripheral	0	0	0	chr8	80676245	80680098	hes related family bHLH transcription factor with YRPW motif 1
TUBA4A	1834	1.81745	Peripheral	0	0	0	chr2	220115001	220119330	tubulin alpha 4a
SIN3A	1835	1.81708	Peripheral	0	0	0	chr15	75661720	75748124	SIN3 transcription regulator family member A
CLTCL1	1836	1.81652	Peripheral	0	0	0	chr22	19166987	19279239	clathrin heavy chain like 1
HSF1	1837	1.81604	Peripheral	0	0	0	chr8	145515270	145538385	heat shock transcription factor 1
PPP1CC	1838	1.81458	Peripheral	0	0	0	chr12	111157613	111180783	protein phosphatase 1 catalytic subunit gamma
PPP2R2A	1839	1.81436	Peripheral	0	0	0	chr8	25230075	26230195	protein phosphatase 2 regulatory subunit Balpha
UVRAG	1840	1.8138	Peripheral	0	0	0	chr11	75526212	75855282	UV radiation resistance associated
PRCP	1841	1.8128	Peripheral	0	0	0	chr11	82535409	82611557	prolylcarboxypeptidase
MMP20	1842	1.81267	Peripheral	0	0	0	chr11	102447566	102496063	matrix metallopeptidase 20
LTBR	1843	1.81241	Peripheral	0	0	0	chr12	6484534	6500737	lymphotoxin beta receptor
FGF9	1844	1.81225	Peripheral	0	0	0	chr13	22245215	22278640	fibroblast growth factor 9
PRKG1	1845	1.8108	Peripheral	0	0	0	chr10	52750911	54058110	protein kinase cGMP-dependent 1
DUSP3	1846	1.80983	Peripheral	0	0	0	chr17	41843489	41856368	dual specificity phosphatase 3
CDON	1847	1.80976	Peripheral	0	0	0	chr11	125826713	125933187	cell adhesion associated, oncogene regulated
NCR3LG1	1848	1.80953	Peripheral	0	0	0	chr11	17373309	17398868	natural killer cell cytotoxicity receptor 3 ligand 1
MECP2	1849	1.80653	Peripheral	0	0	0	chrX	153287264	153363188	methyl-CpG binding protein 2
SHB	1850	1.80513	Peripheral	0	0	0	chr9	37915895	38069210	SH2 domain containing adaptor protein B
USP17L2	1851	1.80454	Peripheral	0	0	0	chr8	11994677	11996269	ubiquitin specific peptidase 17 like family member 2
HCLS1	1852	1.80408	Peripheral	0	0	0	chr3	121350246	121379791	hematopoietic cell-specific Lyn substrate 1
IGFBP7	1853	1.80394	Peripheral	0	0	0	chr4	57897237	57976551	insulin like growth factor binding protein 7
BGN	1854	1.80321	Peripheral	0	0	0	chrX	152760347	152775004	biglycan
GHSR	1855	1.80216	Peripheral	0	0	0	chr3	172161081	172166246	growth hormone secretagogue receptor
PAX6	1856	1.80132	Peripheral	0	0	0	chr11	31806340	31839509	paired box 6
PPP2R3C	1857	1.80117	Peripheral	0	0	0	chr14	35554678	35591679	protein phosphatase 2 regulatory subunit B''gamma
PIK3AP1	1858	1.79999	Peripheral	0	0	0	chr10	98353069	98480279	phosphoinositide-3-kinase adaptor protein 1
MEP1A	1859	1.79996	Peripheral	0	0	0	chr6	46761094	46807519	meprin A subunit alpha
SOD2	1860	1.79863	Peripheral	0	0	0	chr6	160100149	160114353	superoxide dismutase 2
PSME3	1861	1.79819	Peripheral	0	0	0	chr17	40976443	40995777	proteasome activator subunit 3
MPRIP	1862	1.79703	Peripheral	0	0	0	chr17	16946074	17095962	myosin phosphatase Rho interacting protein
SFTPA1	1863	1.79671	Peripheral	0	0	0	chr10	81370695	81375199	surfactant protein A1
PILRB	1864	1.79409	Peripheral	0	0	0
RBBP5	1865	1.79341	Peripheral	0	0	0	chr1	205055270	205091150	RB binding protein 5, histone lysine methyltransferase complex subunit
LITAF	1866	1.79316	Peripheral	0	0	0	chr16	11641578	11681322	lipopolysaccharide induced TNF factor
TPO	1867	1.79269	Peripheral	0	0	0	chr2	1377995	1546499	thyroid peroxidase
DRD3	1868	1.79259	Peripheral	0	0	0	chr3	113847557	113918254	dopamine receptor D3
POU2F1	1869	1.79239	Peripheral	0	0	0	chr1	167190066	167396582	POU class 2 homeobox 1
FGF18	1870	1.79131	Peripheral	0	0	0	chr5	170846667	170884630	fibroblast growth factor 18
KAT5	1871	1.78994	Peripheral	0	0	0	chr11	65479473	65487077	lysine acetyltransferase 5
CCDC59	1872	1.7893	Peripheral	0	0	0	chr12	82746083	82752584	coiled-coil domain containing 59
SYP	1873	1.78912	Peripheral	0	0	0	chrX	49044265	49056661	synaptophysin
NCF1	1874	1.78866	Peripheral	0	0	0	chr7	74188309	74203659	neutrophil cytosolic factor 1
PRDX2	1875	1.78816	Peripheral	0	0	0	chr19	12907634	12912724	peroxiredoxin 2
KCNJ5	1876	1.78759	Peripheral	0	0	0	chr11	128761313	128787951	potassium inwardly rectifying channel subfamily J member 5
EHHADH	1877	1.78663	Peripheral	0	0	0	chr3	184908412	184971886	enoyl-CoA hydratase and 3-hydroxyacyl CoA dehydrogenase
NOD2	1878	1.78615	Peripheral	0	0	0	chr16	50731050	50766987	nucleotide binding oligomerization domain containing 2
CHMP4A	1879	1.78429	Peripheral	0	0	0
FGF17	1880	1.78422	Peripheral	0	0	0	chr8	21900428	21906319	fibroblast growth factor 17
LRIG1	1881	1.78402	Peripheral	0	0	0	chr3	66429221	66550845	leucine rich repeats and immunoglobulin like domains 1
TRIP6	1882	1.78371	Peripheral	0	0	0	chr7	100464950	100471076	thyroid hormone receptor interactor 6
KCNJ9	1883	1.78296	Peripheral	0	0	0	chr1	160051360	160059212	potassium inwardly rectifying channel subfamily J member 9
ITSN1	1884	1.78243	Core	0	1	0	chr21	35014784	35261609	intersectin 1
PSME1	1885	1.78214	Peripheral	0	0	0	chr14	24605378	24608176	proteasome activator subunit 1
MYO1C	1886	1.78175	Peripheral	0	0	0	chr17	1367480	1396001	myosin IC
RB1	1887	1.78044	Peripheral	0	0	0	chr13	48877883	49056026	RB transcriptional corepressor 1
CRTC2	1888	1.78044	Core	0	0	1	chr1	153920148	153931132	CREB regulated transcription coactivator 2
PICALM	1889	1.7797	Peripheral	0	0	0	chr11	85668214	85780923	phosphatidylinositol binding clathrin assembly protein
F5	1890	1.77793	Peripheral	0	0	0	chr1	169481192	169555769	coagulation factor V
SGK1	1891	1.77757	Peripheral	0	0	0	chr6	134490384	134639196	serum/glucocorticoid regulated kinase 1
KIAA1549	1892	1.77728	Peripheral	0	0	0	chr7	138516127	138666064	KIAA1549
RDX	1893	1.77642	Peripheral	0	0	0	chr11	110045605	110167437	radixin
CRADD	1894	1.77618	Peripheral	0	0	0	chr12	94071151	94288616	CASP2 and RIPK1 domain containing adaptor with death domain
SERPINA5	1895	1.77531	Peripheral	0	0	0	chr14	95047706	95059457	serpin family A member 5
CASP2	1896	1.77514	Peripheral	0	0	0	chr7	142985308	143004789	caspase 2
MAOA	1897	1.77486	Peripheral	0	0	0	chrX	43514155	43606071	monoamine oxidase A
DUSP1	1898	1.77375	Peripheral	0	0	0	chr5	172195093	172198203	dual specificity phosphatase 1
CCNB1	1899	1.77325	Peripheral	0	0	0	chr5	68462837	68474070	cyclin B1
HES1	1900	1.77244	Peripheral	0	0	0	chr3	193853931	193856401	hes family bHLH transcription factor 1
USP33	1901	1.77191	Peripheral	0	0	0	chr1	78161674	78225564	ubiquitin specific peptidase 33
DIRAS3	1902	1.77084	Peripheral	0	0	0	chr1	68511645	68516481	DIRAS family GTPase 3
FGF10	1903	1.77082	Peripheral	0	0	0	chr5	44305097	44388784	fibroblast growth factor 10
SHH	1904	1.77044	Peripheral	0	0	0	chr7	155595558	155604967	sonic hedgehog signaling molecule
NFATC3	1905	1.77043	Peripheral	0	0	0	chr16	68118654	68263162	nuclear factor of activated T cells 3
E2F1	1906	1.77032	Peripheral	0	0	0	chr20	32263292	32274210	E2F transcription factor 1
GSN	1907	1.76982	Peripheral	0	0	0	chr9	123963761	124095120	gelsolin
SFTPA2	1908	1.76905	Peripheral	0	0	0	chr10	81315608	81320163	surfactant protein A2
FOSL1	1909	1.76848	Peripheral	0	0	0	chr11	65659692	65667997	FOS like 1, AP-1 transcription factor subunit
CDH15	1910	1.76846	Core	1	15	5	chr16	89238163	89261900	cadherin 15
SH3BP5	1911	1.76813	Peripheral	0	0	0	chr3	15295863	15382901	SH3 domain binding protein 5
GIP	1912	1.76587	Peripheral	0	0	0	chr17	47035918	47045955	gastric inhibitory polypeptide
LHCGR	1913	1.7651	Peripheral	0	0	0	chr2	48913913	48982880	luteinizing hormone/choriogonadotropin receptor
BAG4	1914	1.76207	Peripheral	0	0	0	chr8	38034106	38070819	BAG cochaperone 4
TIMP2	1915	1.7619	Peripheral	0	0	0	chr17	76849059	76921472	TIMP metallopeptidase inhibitor 2
MEF2C	1916	1.76166	Peripheral	0	0	0	chr5	88014058	88199922	myocyte enhancer factor 2C
VEGFB	1917	1.76075	Peripheral	0	0	0	chr11	64002056	64006736	vascular endothelial growth factor B
CAV3	1918	1.76031	Peripheral	0	0	0	chr3	8775486	8788451	caveolin 3
KIF5B	1919	1.75957	Peripheral	0	0	0	chr10	32297938	32345371	kinesin family member 5B
CASP10	1920	1.759	Peripheral	0	0	0	chr2	202047621	202094129	caspase 10
LRRK1	1921	1.75868	Peripheral	0	0	0	chr15	101459460	101610317	leucine rich repeat kinase 1
TFR2	1922	1.75819	Peripheral	0	0	0	chr7	100218039	100239201	transferrin receptor 2
AGGF1	1923	1.75782	Peripheral	0	0	0	chr5	76326210	76361058	angiogenic factor with G-patch and FHA domains 1
RHOB	1924	1.75756	Peripheral	0	0	0	chr2	20646835	20649201	ras homolog family member B
TUBA1A	1925	1.75748	Peripheral	0	0	0	chr12	49578578	49583107	tubulin alpha 1a
L1CAM	1926	1.75739	Peripheral	0	0	0	chrX	153126969	153151628	L1 cell adhesion molecule
EPHB6	1927	1.7568	Peripheral	0	0	0	chr7	142552792	142568847	EPH receptor B6
FGF5	1928	1.75665	Peripheral	0	0	0	chr4	81187742	81212171	fibroblast growth factor 5
RAB8B	1929	1.75662	Peripheral	0	0	0	chr15	63481728	63559973	RAB8B, member RAS oncogene family
GPC4	1930	1.75641	Peripheral	0	0	0	chrX	132435064	132549205	glypican 4
FOXO6	1931	1.75611	Peripheral	0	0	0
NCKAP1L	1932	1.75545	Peripheral	0	0	0	chr12	54891495	54936899	NCK associated protein 1 like
NCR3	1933	1.75536	Core	0	1	0	chr6	31556660	31560762	natural cytotoxicity triggering receptor 3
GPR161	1934	1.75456	Peripheral	0	0	0	chr1	168048780	168106905	G protein-coupled receptor 161
GRIP1	1935	1.75388	Peripheral	0	0	0	chr12	66765474	67197894	glutamate receptor interacting protein 1
DKC1	1936	1.75387	Peripheral	0	0	0	chrX	153991031	154005964	dyskerin pseudouridine synthase 1
STK11	1937	1.75311	Peripheral	0	0	0	chr19	1205798	1228434	serine/threonine kinase 11
BAX	1938	1.75307	Peripheral	0	0	0	chr19	49458117	49465055	BCL2 associated X, apoptosis regulator
TSC1	1939	1.75302	Peripheral	0	0	0	chr9	135766735	135820020	TSC complex subunit 1
PLEKHG2	1940	1.75281	Peripheral	0	0	0	chr19	39903750	39919055	pleckstrin homology and RhoGEF domain containing G2
RARA	1941	1.75279	Peripheral	0	0	0	chr17	38487109	38566941	retinoic acid receptor alpha
TLN2	1942	1.75227	Peripheral	0	0	0	chr15	62939510	63136829	talin 2
PRKAB1	1943	1.75168	Peripheral	0	0	0	chr12	120105757	120119429	protein kinase AMP-activated non-catalytic subunit beta 1
H2BC1	1944	1.75159	Peripheral	0	0	0	chr6	25727137	25727573	H2B clustered histone 1
H2BC13	1945	1.75098	Peripheral	0	0	0	chr6	27775257	27775709	H2B clustered histone 13
GRIN2A	1946	1.75078	Peripheral	0	0	0	chr16	9847265	10276611	glutamate ionotropic receptor NMDA type subunit 2A
SERPIND1	1947	1.75045	Peripheral	0	0	0	chr22	21128383	21142008	serpin family D member 1
DGKZ	1948	1.75002	Peripheral	0	0	0	chr11	46354455	46402104	diacylglycerol kinase zeta
EOMES	1949	1.74962	Core	0	1	0	chr3	27757440	27764206	eomesodermin
CD48	1950	1.74933	Peripheral	0	0	0	chr1	160648536	160681641	CD48 molecule
CREB3L3	1951	1.74909	Peripheral	0	0	0	chr19	4153598	4173051	cAMP responsive element binding protein 3 like 3
KRT7	1952	1.74862	Peripheral	0	0	0	chr12	52626954	52642709	keratin 7
FSHB	1953	1.74825	Peripheral	0	0	0	chr11	30252563	30256824	follicle stimulating hormone subunit beta
TSHR	1954	1.74779	Peripheral	0	0	0	chr14	81421869	81612646	thyroid stimulating hormone receptor
PIN1	1955	1.74753	Peripheral	0	0	0	chr19	9945883	9960365	peptidylprolyl cis/trans isomerase, NIMA-interacting 1
FGF16	1956	1.74736	Peripheral	0	0	0	chrX	76709647	76712013	fibroblast growth factor 16
SFTPD	1957	1.74682	Peripheral	0	0	0	chr10	81697496	81708861	surfactant protein D
NFKBIZ	1958	1.74609	Peripheral	0	0	0	chr3	101546834	101579869	NFKB inhibitor zeta
SUFU	1959	1.74594	Peripheral	0	0	0	chr10	104263719	104393214	SUFU negative regulator of hedgehog signaling
NEDD4L	1960	1.74587	Peripheral	0	0	0	chr18	55711610	56068772	NEDD4 like E3 ubiquitin protein ligase
VLDLR	1961	1.74586	Peripheral	0	0	0	chr9	2621793	2654485	very low density lipoprotein receptor
ULK2	1962	1.74581	Peripheral	0	0	0	chr17	19674143	19771239	unc-51 like autophagy activating kinase 2
CEBPD	1963	1.74548	Peripheral	0	0	0	chr8	48649476	48650726	CCAAT enhancer binding protein delta
IL17RA	1964	1.74519	Peripheral	0	0	0	chr22	17565849	17596584	interleukin 17 receptor A
UNC5A	1965	1.74513	Peripheral	0	0	0	chr5	176237560	176307899	unc-5 netrin receptor A
RMDN3	1966	1.74492	Peripheral	0	0	0	chr15	41028086	41048049	regulator of microtubule dynamics 3
PPP1CA	1967	1.7431	Peripheral	0	0	0	chr11	67165652	67188654	protein phosphatase 1 catalytic subunit alpha
PARP1	1968	1.74161	Peripheral	0	0	0	chr1	226548392	226595801	poly(ADP-ribose) polymerase 1
TMEM219	1969	1.74148	Peripheral	0	0	0	chr16	29952206	29984373	transmembrane protein 219
SLC3A2	1970	1.74117	Peripheral	0	0	0	chr11	62623484	62656355	solute carrier family 3 member 2
AVPR1B	1971	1.741	Peripheral	0	0	0	chr1	206224283	206231482	arginine vasopressin receptor 1B
SH3GL3	1972	1.74057	Peripheral	0	0	0	chr15	84116091	84287493	SH3 domain containing GRB2 like 3, endophilin A3
TNFRSF11A	1973	1.74047	Peripheral	0	0	0	chr18	59992520	60054943	TNF receptor superfamily member 11a
SMAD1	1974	1.74039	Peripheral	0	0	0	chr4	146402951	146480325	SMAD family member 1
LMNB1	1975	1.74005	Peripheral	0	0	0	chr5	126112315	126172712	lamin B1
MEF2D	1976	1.74001	Peripheral	0	0	0	chr1	156433513	156470634	myocyte enhancer factor 2D
FGF22	1977	1.73951	Peripheral	0	0	0	chr19	639926	643703	fibroblast growth factor 22
RELN	1978	1.73898	Peripheral	0	0	0	chr7	103112231	103629963	reelin
TBC1D15	1979	1.73881	Peripheral	0	0	0	chr12	72233487	72320629	TBC1 domain family member 15
INPP5A	1980	1.73821	Peripheral	0	0	0	chr10	134351353	134596984	inositol polyphosphate-5-phosphatase A
FGF20	1981	1.73811	Peripheral	0	0	0	chr8	16850334	16859674	fibroblast growth factor 20
TXNIP	1982	1.7368	Peripheral	0	0	0	chr1	145438462	145442628	thioredoxin interacting protein
CREB3L4	1983	1.73432	Peripheral	0	0	0	chr1	153940315	153946840	cAMP responsive element binding protein 3 like 4
EPS15L1	1984	1.73429	Peripheral	0	0	0	chr19	16466055	16582823	epidermal growth factor receptor pathway substrate 15 like 1
CD68	1985	1.73377	Peripheral	0	0	0	chr17	7482805	7485429	CD68 molecule
RB1CC1	1986	1.73357	Peripheral	0	0	0	chr8	53535018	53627026	RB1 inducible coiled-coil 1
BNIP3	1987	1.73356	Peripheral	0	0	0	chr10	133781204	133795435	BCL2 interacting protein 3
DRD4	1988	1.73331	Peripheral	0	0	0	chr11	637305	640705	dopamine receptor D4
KLK3	1989	1.73272	Peripheral	0	0	0	chr19	51358171	51364020	kallikrein related peptidase 3
ARNT	1990	1.73201	Peripheral	0	0	0	chr1	150782181	150849244	aryl hydrocarbon receptor nuclear translocator
CDH4	1991	1.73149	Peripheral	0	0	0	chr20	59827482	60515673	cadherin 4
WIPI1	1992	1.73062	Peripheral	0	0	0	chr17	66417422	66453653	WD repeat domain, phosphoinositide interacting 1
MYOD1	1993	1.7303	Peripheral	0	0	0	chr11	17741110	17743678	myogenic differentiation 1
UNC5D	1994	1.72907	Peripheral	0	0	0	chr8	35092975	35652181	unc-5 netrin receptor D
CREB3L2	1995	1.72903	Peripheral	0	0	0	chr7	137559725	137686847	cAMP responsive element binding protein 3 like 2
FSHR	1996	1.729	Peripheral	0	0	0	chr2	49189296	49381666	follicle stimulating hormone receptor
EXOC4	1997	1.72887	Peripheral	0	0	0	chr7	132937823	133750513	exocyst complex component 4
[truncated: 12,062 more rows]
