# Supplementary material for: Priority index for critical Covid-19 identifies clinically actionable targets and drugs
Source: Commun Biol. 2024 Feb 16;7:189. doi: 10.1038/s42003-024-05897-0 (PMC10873402; doi:10.1038/s42003-024-05897-0)
Supplement: Supplementary file 4 — Supplementary Data 3 [file 42003_2024_5897_MOESM4_ESM.xlsx]

## Sheet: SData3
Supplementary Data 3 | List of leading target genes for critical Covid-19.
Genes	TARGET INDEX		Target type	Evidence			Genomic location			Description	Covid-19 phase-III drug targets
	Rank	Rating		Proximity	QTL	PCHiC	CHR	Start	End		Known	Drug
HLA-DQA2	1	5	Core	0	88	7	chr6	32709163	32714664	major histocompatibility complex, class II, DQ alpha 2	no
HLA-DRB1	2	4.99426	Core	1	94	26	chr6	32489683	32557613	major histocompatibility complex, class II, DR beta 1	no
HLA-DQB1	3	4.75707	Core	1	83	21	chr6	32627241	32634466	major histocompatibility complex, class II, DQ beta 1	no
CCR1	4	4.69782	Core	1	19	43	chr3	46243200	46249832	C-C motif chemokine receptor 1	no
HLA-DQA1	5	4.65789	Core	1	68	11	chr6	32605183	32614839	major histocompatibility complex, class II, DQ alpha 1	no
IL10RB	6	4.59991	Core	1	32	22	chr21	34638665	34669539	interleukin 10 receptor subunit beta	yes	peginterferon lambda-1a [Interferon lambda receptor agonist] (phase-III)
CCR5	7	4.58857	Core	1	14	37	chr3	46411633	46417697	C-C motif chemokine receptor 5	yes	cenicriviroc [C-C chemokine receptor type 5 antagonist] (phase-III), leronlimab [C-C chemokine receptor type 5 antagonist] (phase-III)
IFNAR2	8	4.57153	Core	1	48	15	chr21	34602231	34636820	interferon alpha and beta receptor subunit 2	yes	interferon beta-1a [Interferon alpha/beta receptor agonist] (phase-III)
CCR2	9	4.51219	Core	1	14	39	chr3	46395235	46402413	C-C motif chemokine receptor 2	yes	cenicriviroc [C-C chemokine receptor type 2 antagonist] (phase-III)
CXCR6	10	4.46816	Core	1	10	51	chr3	45984973	45989845	C-X-C motif chemokine receptor 6	no
HLA-DRB5	11	4.46737	Core	1	22	23	chr6	32485154	32557613	major histocompatibility complex, class II, DR beta 5	no
CD4	12	4.38844	Peripheral	0	0	0	chr12	6898638	6929976	CD4 molecule	no
CD74	13	4.25981	Peripheral	0	0	0	chr5	149781200	149792499	CD74 molecule	no
CTSS	14	4.25156	Peripheral	0	0	0	chr1	150702672	150738433	cathepsin S	no
TYK2	15	4.22529	Core	1	13	26	chr19	10461204	10491277	tyrosine kinase 2	no
IL10	16	4.21547	Peripheral	0	0	0	chr1	206940948	206945839	interleukin 10	no
HLA-DOB	17	4.21177	Core	0	2	11	chr6	32780540	32784825	major histocompatibility complex, class II, DO beta	no
HLA-DRA	18	4.20058	Core	1	7	22	chr6	32407619	32412826	major histocompatibility complex, class II, DR alpha	no
CTSO	19	4.19805	Peripheral	0	0	0	chr4	156845270	156875048	cathepsin O	no
IFNAR1	20	4.18982	Core	0	10	16	chr21	34696734	34732128	interferon alpha and beta receptor subunit 1	yes	interferon beta-1a [Interferon alpha/beta receptor agonist] (phase-III)
HLA-DMB	21	4.17	Core	0	0	2	chr6	32902406	32908847	major histocompatibility complex, class II, DM beta	no
CTSF	22	4.16817	Peripheral	0	0	0	chr11	66330935	66336047	cathepsin F	no
PTPN6	23	4.16328	Core	0	1	0	chr12	7055740	7070479	protein tyrosine phosphatase non-receptor type 6	no
HLA-DPB1	24	4.15466	Peripheral	0	0	0	chr6	33043703	33057473	major histocompatibility complex, class II, DP beta 1	no
CTSE	25	4.15342	Peripheral	0	0	0	chr1	206317459	206332104	cathepsin E	no
HLA-DPA1	26	4.14619	Peripheral	0	0	0	chr6	33032346	33048555	major histocompatibility complex, class II, DP alpha 1	no
CTSA	27	4.13028	Peripheral	0	0	0	chr20	44519591	44527458	cathepsin A	no
CCR9	28	4.11461	Core	1	3	25	chr3	45927996	45944667	C-C motif chemokine receptor 9	no
HLA-DMA	29	4.11323	Peripheral	0	0	0	chr6	32916391	32920899	major histocompatibility complex, class II, DM alpha	no
PTPN11	30	4.10659	Peripheral	0	0	0	chr12	112856536	112947717	protein tyrosine phosphatase non-receptor type 11	no
CTSV	31	4.10506	Peripheral	0	0	0	chr9	99791959	99822167	cathepsin V	no
PDCD1LG2	32	4.09168	Peripheral	0	0	0	chr9	5510545	5571282	programmed cell death 1 ligand 2	no
CCR3	33	4.09121	Core	1	14	0	chr3	46205096	46308197	C-C motif chemokine receptor 3	no
PDCD1	34	4.08399	Peripheral	0	0	0	chr2	242792033	242801058	programmed cell death 1	no
CCL19	35	4.0814	Peripheral	0	0	0	chr9	34689567	34691274	C-C motif chemokine ligand 19	no
CX3CL1	36	4.07722	Peripheral	0	0	0	chr16	57406414	57418956	C-X3-C motif chemokine ligand 1	no
JAK3	37	4.06008	Peripheral	0	0	0	chr19	17935591	17958841	Janus kinase 3	no
CD274	38	4.05975	Peripheral	0	0	0	chr9	5450503	5470567	CD274 molecule	no
CXCL12	39	4.05924	Peripheral	0	0	0	chr10	44865601	44880545	C-X-C motif chemokine ligand 12	no
CXCR4	40	4.05733	Peripheral	0	0	0	chr2	136871919	136875725	C-X-C motif chemokine receptor 4	no
CCL2	41	4.04994	Peripheral	0	0	0	chr17	32582296	32584220	C-C motif chemokine ligand 2	no
CXCL10	42	4.04895	Peripheral	0	0	0	chr4	76942269	76944689	C-X-C motif chemokine ligand 10	no
STAT3	43	4.0416	Peripheral	0	0	0	chr17	40465343	40540513	signal transducer and activator of transcription 3	no
CCL20	44	4.03786	Peripheral	0	0	0	chr2	228678558	228682280	C-C motif chemokine ligand 20	no
XCL2	45	4.03441	Peripheral	0	0	0	chr1	168510003	168513235	X-C motif chemokine ligand 2	no
CCL5	46	4.03288	Peripheral	0	0	0	chr17	34198496	34207377	C-C motif chemokine ligand 5	no
CXCL6	47	4.02872	Peripheral	0	0	0	chr4	74702273	74704477	C-X-C motif chemokine ligand 6	no
HLA-C	48	4.02293	Core	0	33	2	chr6	31236526	31239913	major histocompatibility complex, class I, C	no
CSF2	49	4.02153	Core	1	0	0	chr5	131409485	131411863	colony stimulating factor 2	yes	lenzilumab [Granulocyte-macrophage colony-stimulating factor inhibitor] (phase-III)
CCL7	50	4.01961	Peripheral	0	0	0	chr17	32597235	32599261	C-C motif chemokine ligand 7	no
CTSK	51	4.01647	Peripheral	0	0	0	chr1	150768684	150780917	cathepsin K	no
CCL22	52	4.01322	Peripheral	0	0	0	chr16	57392695	57400102	C-C motif chemokine ligand 22	no
CTSC	53	4.01212	Peripheral	0	0	0	chr11	88026760	88070941	cathepsin C	yes	brensocatib [Dipeptidyl peptidase I inhibitor] (phase-III)
CCL21	54	4.01145	Peripheral	0	0	0	chr9	34709002	34710164	C-C motif chemokine ligand 21	no
PLCG1	55	4.01125	Peripheral	0	0	0	chr20	39766161	39804357	phospholipase C gamma 1	no
XCL1	56	4.00887	Peripheral	0	0	0	chr1	168545711	168551315	X-C motif chemokine ligand 1	no
CXCL2	57	4.00432	Peripheral	0	0	0	chr4	74962754	74964997	C-X-C motif chemokine ligand 2	no
CXCL1	58	4.0017	Peripheral	0	0	0	chr4	74735109	74737019	C-X-C motif chemokine ligand 1	no
JAK2	59	3.99798	Peripheral	0	0	0	chr9	4985086	5128183	Janus kinase 2	yes	baricitinib [Tyrosine-protein kinase JAK2 inhibitor] (phase-III), pacritinib [Tyrosine-protein kinase JAK2 inhibitor] (phase-III)
CXCL16	60	3.99649	Core	0	1	0	chr17	4636828	4643223	C-X-C motif chemokine ligand 16	no
CCL3	61	3.99196	Peripheral	0	0	0	chr17	34415603	34417506	C-C motif chemokine ligand 3	no
CTSH	62	3.99165	Peripheral	0	0	0	chr15	79214092	79237420	cathepsin H	no
HLA-B	63	3.9874	Core	0	19	0	chr6	31237743	31324989	major histocompatibility complex, class I, B	no
STAT2	64	3.98708	Peripheral	0	0	0	chr12	56735382	56754037	signal transducer and activator of transcription 2	no
IL6	65	3.98279	Peripheral	0	0	0	chr7	22766766	22771621	interleukin 6	yes	siltuximab [Interleukin-6 inhibitor] (phase-III), olokizumab [Interleukin-6 inhibitor] (phase-III)
PTPRC	66	3.97819	Peripheral	0	0	0	chr1	198608098	198726605	protein tyrosine phosphatase receptor type C	no
CCL1	67	3.97512	Peripheral	0	0	0	chr17	32687399	32690252	C-C motif chemokine ligand 1	no
PTPN22	68	3.97503	Peripheral	0	0	0	chr1	114356433	114414375	protein tyrosine phosphatase non-receptor type 22	no
CXCL9	69	3.9697	Peripheral	0	0	0	chr4	76922623	76928641	C-X-C motif chemokine ligand 9	no
CXCL13	70	3.96794	Peripheral	0	0	0	chr4	78432907	78532988	C-X-C motif chemokine ligand 13	no
CXCL11	71	3.96629	Peripheral	0	0	0	chr4	76954840	76957350	C-X-C motif chemokine ligand 11	no
LGMN	72	3.96505	Peripheral	0	0	0	chr14	93170152	93215047	legumain	no
CCL13	73	3.96195	Peripheral	0	0	0	chr17	32683471	32685629	C-C motif chemokine ligand 13	no
CTSL	74	3.96103	Peripheral	0	0	0	chr9	90340974	90346384	cathepsin L	no
CCL4L1	75	3.96041	Peripheral	0	0	0	chr17	34538468	34540280	C-C motif chemokine ligand 4 like 1	no
CCL25	76	3.95665	Core	0	1	0	chr19	8117646	8127547	C-C motif chemokine ligand 25	no
CCL8	77	3.95337	Peripheral	0	0	0	chr17	32646066	32648421	C-C motif chemokine ligand 8	no
IL4	78	3.95147	Core	0	0	1	chr5	132009678	132018370	interleukin 4	no
PPBP	79	3.95076	Peripheral	0	0	0	chr4	74852156	74853907	pro-platelet basic protein	no
XCR1	80	3.94529	Core	1	12	15	chr3	46062291	46068979	X-C motif chemokine receptor 1	no
CCL17	81	3.94411	Peripheral	0	0	0	chr16	57438679	57449974	C-C motif chemokine ligand 17	no
CXCR2	82	3.93947	Peripheral	0	0	0	chr2	218990013	219001976	C-X-C motif chemokine receptor 2	yes	reparixin [Interleukin-8 receptor B modulator] (phase-III)
IL13	83	3.93898	Core	0	0	1	chr5	131993865	131996801	interleukin 13	no
CCL27	84	3.93726	Peripheral	0	0	0					no
PTPRJ	85	3.93055	Peripheral	0	0	0	chr11	48002110	48192394	protein tyrosine phosphatase receptor type J	no
CXCL5	86	3.93027	Peripheral	0	0	0	chr4	74861359	74864446	C-X-C motif chemokine ligand 5	no
STAT1	87	3.92924	Peripheral	0	0	0	chr2	191833762	191878976	signal transducer and activator of transcription 1	no
CTSB	88	3.92875	Peripheral	0	0	0	chr8	11700034	11725646	cathepsin B	no
HLA-DOA	89	3.92645	Peripheral	0	0	0	chr6	32971960	32977389	major histocompatibility complex, class II, DO alpha	no
CXCL8	90	3.92629	Peripheral	0	0	0	chr4	74606223	74609433	C-X-C motif chemokine ligand 8	no
IRF1	91	3.92547	Core	1	0	39	chr5	131776132	131826465	interferon regulatory factor 1	no
IFNGR2	92	3.92123	Core	0	1	8	chr21	34775202	34809828	interferon gamma receptor 2	no
IFNA17	93	3.92031	Core	1	0	0	chr9	21227242	21228221	interferon alpha 17	no
CCL18	94	3.91537	Peripheral	0	0	0	chr17	34391643	34398841	C-C motif chemokine ligand 18	no
PAG1	95	3.90983	Peripheral	0	0	0	chr8	81880046	82024303	phosphoprotein membrane anchor with glycosphingolipid microdomains 1	no
CCRL2	96	3.90905	Core	1	4	24	chr3	46448721	46451014	C-C motif chemokine receptor like 2	no
CTSD	97	3.90551	Peripheral	0	0	0	chr11	1773982	1785222	cathepsin D	no
IFNA21	98	3.90027	Core	1	0	0	chr9	21165636	21166659	interferon alpha 21	no
CXCR3	99	3.89973	Peripheral	0	0	0	chrX	70835766	70838367	C-X-C motif chemokine receptor 3	no
IL10RA	100	3.89679	Peripheral	0	0	0	chr11	117857106	117872199	interleukin 10 receptor subunit alpha	no
IFNA2	101	3.89637	Peripheral	0	0	0	chr9	21384254	21385396	interferon alpha 2	no
HLA-A	102	3.88952	Peripheral	0	0	0	chr6	29910247	29913661	major histocompatibility complex, class I, A	no
GNB1	103	3.88888	Peripheral	0	0	0	chr1	1716725	1822526	G protein subunit beta 1	no
IFNK	104	3.88416	Peripheral	0	0	0	chr9	27524312	27526496	interferon kappa	no
IFNL2	105	3.88037	Peripheral	0	0	0	chr19	39759157	39760732	interferon lambda 2	no
CXCL3	106	3.87816	Peripheral	0	0	0	chr4	74902312	74904490	C-X-C motif chemokine ligand 3	no
CCL11	107	3.87695	Peripheral	0	0	0	chr17	32612687	32615199	C-C motif chemokine ligand 11	no
STAT6	108	3.87181	Peripheral	0	0	0	chr12	57489187	57522883	signal transducer and activator of transcription 6	no
HLA-E	109	3.87168	Core	0	0	1	chr6	30457183	30461982	major histocompatibility complex, class I, E	no
IFNL3	110	3.86485	Peripheral	0	0	0	chr19	39734272	39735646	interferon lambda 3	no
JAK1	111	3.8633	Peripheral	0	0	0	chr1	65298906	65432619	Janus kinase 1	yes	baricitinib [Tyrosine-protein kinase JAK1 inhibitor] (phase-III)
IFNL1	112	3.86051	Peripheral	0	0	0	chr19	39786965	39789312	interferon lambda 1	no
IFNW1	113	3.85828	Peripheral	0	0	0	chr9	21140631	21142144	interferon omega 1	no
CSK	114	3.85493	Peripheral	0	0	0	chr15	75074425	75095539	C-terminal Src kinase	no
GNAI2	115	3.85431	Peripheral	0	0	0	chr3	50263724	50296786	G protein subunit alpha i2	no
PRKCQ	116	3.84848	Peripheral	0	0	0	chr10	6469105	6622254	protein kinase C theta	no
CCL3L3	117	3.84508	Peripheral	0	0	0	chr17	34522268	34524156	C-C motif chemokine ligand 3 like 3	no
GNG2	118	3.84375	Peripheral	0	0	0	chr14	52313952	52436518	G protein subunit gamma 2	no
B2M	119	3.83306	Peripheral	0	0	0	chr15	45003685	45010357	beta-2-microglobulin	no
IFNG	120	3.83068	Peripheral	0	0	0	chr12	68548550	68553521	interferon gamma	no
IL2	121	3.83063	Peripheral	0	0	0	chr4	123372626	123377650	interleukin 2	no
CCL16	122	3.82862	Peripheral	0	0	0	chr17	34303535	34308523	C-C motif chemokine ligand 16	no
CCL24	123	3.82632	Peripheral	0	0	0	chr7	75441114	75443092	C-C motif chemokine ligand 24	no
CD3E	124	3.82358	Peripheral	0	0	0	chr11	118175295	118186890	CD3 epsilon subunit of T-cell receptor complex	no
LCK	125	3.82141	Peripheral	0	0	0	chr1	32716840	32751766	LCK proto-oncogene, Src family tyrosine kinase	no
HLA-F	126	3.81882	Peripheral	0	0	0	chr6	29691435	29706966	major histocompatibility complex, class I, F	no
CCL15	127	3.81631	Core	0	1	0	chr17	34324618	34329084	C-C motif chemokine ligand 15	no
CCR6	128	3.81486	Peripheral	0	0	0	chr6	167525295	167552629	C-C motif chemokine receptor 6	no
PF4	129	3.81401	Peripheral	0	0	0	chr4	74846542	74847841	platelet factor 4	no
IFNB1	130	3.80962	Peripheral	0	0	0	chr9	21077104	21077943	interferon beta 1	no
IFNGR1	131	3.80838	Peripheral	0	0	0	chr6	137518621	137540567	interferon gamma receptor 1	no
CD86	132	3.79759	Peripheral	0	0	0	chr3	121774209	121839988	CD86 molecule	yes	abatacept [T-lymphocyte activation antigen CD86 inhibitor] (phase-III)
CXCL14	133	3.79482	Peripheral	0	0	0	chr5	134906371	134914969	C-X-C motif chemokine ligand 14	no
CD80	134	3.78931	Peripheral	0	0	0	chr3	119243140	119278481	CD80 molecule	yes	abatacept [T-lymphocyte activation antigen CD80 inhibitor] (phase-III)
IFNA1	135	3.78692	Peripheral	0	0	0	chr9	21440453	21441315	interferon alpha 1	no
CD3D	136	3.77841	Peripheral	0	0	0	chr11	118209789	118213459	CD3 delta subunit of T-cell receptor complex	no
PTAFR	137	3.77532	Peripheral	0	0	0	chr1	28473677	28520447	platelet activating factor receptor	no
GNAI1	138	3.77341	Peripheral	0	0	0	chr7	79764140	79848725	G protein subunit alpha i1	no
CXCR5	139	3.76866	Peripheral	0	0	0	chr11	118754475	118766980	C-X-C motif chemokine receptor 5	no
IFNLR1	140	3.76802	Peripheral	0	0	0	chr1	24480647	24513765	interferon lambda receptor 1	yes	peginterferon lambda-1a [Interferon lambda receptor agonist] (phase-III)
GNAI3	141	3.7646	Peripheral	0	0	0	chr1	110091186	110138454	G protein subunit alpha i3	no
IRF9	142	3.76446	Peripheral	0	0	0	chr14	24632175	24635774	interferon regulatory factor 9	no
CD3G	143	3.74728	Peripheral	0	0	0	chr11	118215059	118224497	CD3 gamma subunit of T-cell receptor complex	no
IL12B	144	3.74675	Peripheral	0	0	0	chr5	158741791	158757481	interleukin 12B	no
IL15	145	3.74439	Peripheral	0	0	0	chr4	142557749	142655140	interleukin 15	no
IL22RA1	146	3.74309	Peripheral	0	0	0	chr1	24446261	24469775	interleukin 22 receptor subunit alpha 1	no
STAT4	147	3.7422	Peripheral	0	0	0	chr2	191894302	192016322	signal transducer and activator of transcription 4	no
CD247	148	3.73398	Peripheral	0	0	0	chr1	167399877	167487847	CD247 molecule	no
IL12A	149	3.72924	Peripheral	0	0	0	chr3	159706623	159713806	interleukin 12A	no
CCL26	150	3.72482	Peripheral	0	0	0	chr7	75398842	75419064	C-C motif chemokine ligand 26	no
CXCR1	151	3.71948	Peripheral	0	0	0	chr2	219027568	219031716	C-X-C motif chemokine receptor 1	yes	reparixin [Interleukin-8 receptor A modulator] (phase-III)
CCR7	152	3.71107	Peripheral	0	0	0	chr17	38710022	38721736	C-C motif chemokine receptor 7	no
GNAZ	153	3.71005	Peripheral	0	0	0	chr22	23412669	23467221	G protein subunit alpha z	no
VAV1	154	3.7011	Peripheral	0	0	0	chr19	6772679	6857377	vav guanine nucleotide exchange factor 1	no
SLA2	155	3.69733	Peripheral	0	0	0	chr20	35240924	35274619	Src like adaptor 2	no
ACKR2	156	3.69244	Peripheral	0	0	0	chr3	42850965	42908775	atypical chemokine receptor 2	no
PIK3CA	157	3.69064	Peripheral	0	0	0	chr3	178866311	178952497	phosphatidylinositol-4,5-bisphosphate 3-kinase catalytic subunit alpha	no
SOCS1	158	3.67462	Peripheral	0	0	0	chr16	11348274	11350039	suppressor of cytokine signaling 1	no
CCR8	159	3.6743	Peripheral	0	0	0	chr3	39371197	39375171	C-C motif chemokine receptor 8	no
GNAO1	160	3.66678	Peripheral	0	0	0	chr16	56225251	56391356	G protein subunit alpha o1	no
STAT5A	161	3.66311	Peripheral	0	0	0	chr17	40439565	40463960	signal transducer and activator of transcription 5A	no
KANSL1-AS1	162	3.66055	Core	1	96	19	chr17	44270939	44274089	KANSL1 antisense RNA 1	no
ICAM1	163	3.65944	Core	1	4	25	chr19	10381517	10397291	intercellular adhesion molecule 1	no
SHC1	164	3.65675	Core	0	0	7	chr1	154934774	154946959	SHC adaptor protein 1	no
LIF	165	3.65409	Peripheral	0	0	0	chr22	30636436	30642840	LIF interleukin 6 family cytokine	no
IFNA5	166	3.65367	Core	0	0	2	chr9	21304613	21305312	interferon alpha 5	no
CX3CR1	167	3.65122	Peripheral	0	0	0	chr3	39304985	39323226	C-X3-C motif chemokine receptor 1	no
IL1RN	168	3.65114	Peripheral	0	0	0	chr2	113856937	113891590	interleukin 1 receptor antagonist	no
IL7R	169	3.64926	Peripheral	0	0	0	chr5	35856977	35879705	interleukin 7 receptor	no
MMP9	170	3.64754	Peripheral	0	0	0	chr20	44637547	44645200	matrix metallopeptidase 9	no
IFNA10	171	3.6461	Core	1	0	0	chr9	21206180	21207142	interferon alpha 10	no
IFNA16	171	3.6461	Core	1	0	0	chr9	21216372	21217310	interferon alpha 16	no
IFNA7	171	3.6461	Core	1	0	0	chr9	21201468	21202204	interferon alpha 7	no
IL2RA	174	3.64033	Core	0	1	0	chr10	6052657	6104333	interleukin 2 receptor subunit alpha	yes	aldesleukin [Interleukin-2 receptor agonist] (phase-III)
INS	175	3.63514	Peripheral	0	0	0	chr11	2181009	2182439	insulin	no
IFNA4	176	3.63393	Core	1	0	0	chr9	21186618	21187598	interferon alpha 4	no
PTPN1	177	3.63379	Peripheral	0	0	0	chr20	49126891	49201086	protein tyrosine phosphatase non-receptor type 1	no
HLA-G	178	3.63318	Peripheral	0	0	0	chr6	29795824	29977733	major histocompatibility complex, class I, G	no
IL20RA	179	3.62987	Peripheral	0	0	0	chr6	137321108	137366298	interleukin 20 receptor subunit alpha	no
IL22RA2	180	3.62873	Peripheral	0	0	0	chr6	137464957	137494785	interleukin 22 receptor subunit alpha 2	no
IFNA8	181	3.62796	Peripheral	0	0	0	chr9	21409146	21410184	interferon alpha 8	no
CSF3	182	3.62573	Peripheral	0	0	0	chr17	38171614	38174066	colony stimulating factor 3	no
TNFRSF1B	183	3.62548	Peripheral	0	0	0	chr1	12227060	12269277	TNF receptor superfamily member 1B	no
CBL	184	3.6248	Peripheral	0	0	0	chr11	119076986	119178859	Cbl proto-oncogene	no
EGFR	185	3.62016	Peripheral	0	0	0	chr7	55086725	55275031	epidermal growth factor receptor	no
TBX21	186	3.61886	Core	0	0	1	chr17	45810610	45823485	T-box transcription factor 21	no
FPR1	187	3.61847	Peripheral	0	0	0	chr19	52249023	52255150	formyl peptide receptor 1	no
STAT5B	188	3.61779	Peripheral	0	0	0	chr17	40351195	40428424	signal transducer and activator of transcription 5B	no
IL1B	189	3.61674	Peripheral	0	0	0	chr2	113587337	113594356	interleukin 1 beta	yes	canakinumab [Interleukin-1 beta inhibitor] (phase-III)
IFNA14	190	3.61226	Core	1	0	0	chr9	21201234	21239990	interferon alpha 14	no
ARRB2	191	3.60936	Peripheral	0	0	0	chr17	4613789	4624795	arrestin beta 2	no
ZAP70	192	3.6017	Peripheral	0	0	0	chr2	98330031	98356323	zeta chain of T cell receptor associated protein kinase 70	no
SOCS3	193	3.5985	Peripheral	0	0	0	chr17	76352859	76356158	suppressor of cytokine signaling 3	no
GNAQ	194	3.59208	Peripheral	0	0	0	chr9	80335191	80646219	G protein subunit alpha q	no
IL18	195	3.57711	Peripheral	0	0	0	chr11	112013974	112034840	interleukin 18	no
JUN	196	3.57678	Peripheral	0	0	0	chr1	59246463	59249785	Jun proto-oncogene, AP-1 transcription factor subunit	no
SH3BP2	197	3.57448	Peripheral	0	0	0	chr4	2794750	2842823	SH3 domain binding protein 2	no
IL2RG	198	3.57287	Peripheral	0	0	0	chrX	70327254	70331481	interleukin 2 receptor subunit gamma	yes	aldesleukin [Interleukin-2 receptor agonist] (phase-III)
IL12RB1	199	3.56756	Peripheral	0	0	0	chr19	18170371	18209626	interleukin 12 receptor subunit beta 1	no
IFNE	200	3.56384	Peripheral	0	0	0	chr9	21480839	21482312	interferon epsilon	no
IL6R	201	3.56335	Peripheral	0	0	0	chr1	154377669	154441926	interleukin 6 receptor	yes	tocilizumab [Interleukin-6 receptor alpha subunit inhibitor] (phase-III), sarilumab [Interleukin-6 receptor alpha subunit antagonist] (phase-III), levilimab [Interleukin-6 receptor alpha subunit inhibitor] (phase-III)
FYN	202	3.56306	Peripheral	0	0	0	chr6	111981535	112194655	FYN proto-oncogene, Src family tyrosine kinase	no
SRC	203	3.55699	Peripheral	0	0	0	chr20	35973088	36033821	SRC proto-oncogene, non-receptor tyrosine kinase	no
IL23R	204	3.5562	Peripheral	0	0	0	chr1	67604590	67725650	interleukin 23 receptor	no
PIK3R1	205	3.54921	Peripheral	0	0	0	chr5	67511584	67597649	phosphoinositide-3-kinase regulatory subunit 1	no
FYB1	206	3.54825	Peripheral	0	0	0	chr5	39105354	39270759	FYN binding protein 1	no
IL1A	207	3.5468	Peripheral	0	0	0	chr2	113531492	113542971	interleukin 1 alpha	no
RGS1	208	3.54078	Peripheral	0	0	0	chr1	192544857	192549159	regulator of G protein signaling 1	no
MAP4K1	209	3.54078	Peripheral	0	0	0	chr19	39078281	39108643	mitogen-activated protein kinase kinase kinase kinase 1	no
GRAP2	210	3.54012	Peripheral	0	0	0	chr22	40297086	40367384	GRB2 related adaptor protein 2	no
TNF	211	3.53826	Core	0	1	3	chr6	31543344	31546112	tumor necrosis factor	yes	infliximab [TNF-alpha inhibitor] (phase-III), adalimumab [TNF-alpha inhibitor] (phase-III)
ARRB1	212	3.53769	Peripheral	0	0	0	chr11	74971166	75062875	arrestin beta 1	no
IL2RB	213	3.53718	Peripheral	0	0	0	chr22	37521880	37545962	interleukin 2 receptor subunit beta	yes	aldesleukin [Interleukin-2 receptor agonist] (phase-III)
IL5	214	3.53452	Core	0	0	2	chr5	131877136	131879214	interleukin 5	no
LCP2	215	3.53323	Peripheral	0	0	0	chr5	169675088	169724822	lymphocyte cytosolic protein 2	no
CD28	216	3.53172	Peripheral	0	0	0	chr2	204571198	204603636	CD28 molecule	no
IL4R	217	3.52705	Core	0	1	0	chr16	27325230	27376099	interleukin 4 receptor	no
CCR10	218	3.52653	Peripheral	0	0	0	chr17	40831420	40833845	C-C motif chemokine receptor 10	no
IL12RB2	219	3.52106	Peripheral	0	0	0	chr1	67773047	67862583	interleukin 12 receptor subunit beta 2	no
HCK	220	3.5171	Peripheral	0	0	0	chr20	30639991	30689657	HCK proto-oncogene, Src family tyrosine kinase	no
DPP4	221	3.51579	Core	0	1	0	chr2	162848755	162931052	dipeptidyl peptidase 4	yes	linagliptin [Dipeptidyl peptidase IV inhibitor] (phase-III)
FOXP3	222	3.51215	Peripheral	0	0	0	chrX	49106897	49121288	forkhead box P3	no
ITK	223	3.51127	Core	0	1	0	chr5	156607907	156682109	IL2 inducible T cell kinase	no
RAB7A	224	3.50497	Peripheral	0	0	0	chr3	128444979	128533641	RAB7A, member RAS oncogene family	no
LYN	225	3.49831	Peripheral	0	0	0	chr8	56792386	56925006	LYN proto-oncogene, Src family tyrosine kinase	no
IL3RA	226	3.49765	Peripheral	0	0	0	chrX	1455509	1501582	interleukin 3 receptor subunit alpha	no
AGT	227	3.49252	Peripheral	0	0	0	chr1	230838272	230850336	angiotensinogen	no
TLR7	228	3.48435	Peripheral	0	0	0	chrX	12885202	12908480	toll like receptor 7	yes	hydroxychloroquine sulfate [Toll-like receptor 7 antagonist] (phase-III)
