# Supplementary material for: Priority index for critical Covid-19 identifies clinically actionable targets and drugs
Source: Commun Biol. 2024 Feb 16;7:189. doi: 10.1038/s42003-024-05897-0 (PMC10873402; doi:10.1038/s42003-024-05897-0)
Supplement: Supplementary file 5 — Supplementary Data 4 [file 42003_2024_5897_MOESM5_ESM.xlsx]

## Sheet: SData4
Supplementary Data 4 | Cross-disease prioritisation map for leading target genes.
Genes	supraHex Index	Critical Covid-19	Immune-mediated diseases
			AS	CRO	JIA	MS	PSO	RA	SLE	UC
HLA-DQA2	H37	5	0.166613	2.82822	2.53786	3.45206	2.4201	3.46232	3.55533	3.4968
HLA-DRB1	H36	4.99426	3.51722	4.08027	4.72688	4.90107	3.94111	4.94563	4.88226	4.79574
HLA-DQB1	H36	4.75707	1.82027	4.02014	4.85954	4.82271	3.41613	4.99281	4.88677	4.95375
CCR1	H1	4.69782	2.63816	2.2014	1.83055	2.3271	2.01422	2.63646	1.82373	2.70407
HLA-DQA1	H36	4.65789	0.876796	4.05337	4.79846	4.78524	3.16506	5	4.88862	5
IL10RB	H42	4.59991	1.41642	0.958664	0.91236	2.01412	0.984101	1.56305	1.2017	1.38315
CCR5	H7	4.58857	2.7824	2.44334	1.96017	2.50204	2.10801	2.31273	2.05397	2.71116
IFNAR2	H32	4.57153	4.61795	3.4858	2.59826	3.00916	3.71178	2.54699	3.30709	4.06792
CCR2	H12	4.51219	1.92348	1.73821	1.79705	2.29984	1.46931	2.20647	1.75177	2.25493
CXCR6	H5	4.46816	2.15107	1.75498	1.40988	2.14254	1.52633	2.06765	1.28304	2.60249
HLA-DRB5	H45	4.46737	0	2.63952e-05	0.000958698	9.18772e-05	2.88277e-05	0.000449508	4.41392e-05	4.06188e-05
CD4	H35	4.38844	3.24126	3.38164	3.67656	3.84211	3.07316	3.69518	3.69522	4.01909
CD74	H36	4.25981	2.58776	3.42934	4.28191	3.73743	3.0284	4.2395	3.96712	4.44129
CTSS	H20	4.25156	3.00003	3.06926	3.08862	3.17108	2.9695	2.86535	2.59754	3.10006
TYK2	H32	4.22529	4.56762	3.4175	3.15458	3.55656	3.47171	3.62128	3.74144	3.76657
IL10	H32	4.21547	4.45215	3.50452	3.19201	3.39301	3.41078	3.0027	3.45515	4.04679
HLA-DOB	H38	4.21177	0.060599	1.75323	1.63899	2.28713	1.17772	2.77055	3.23617	2.4258
HLA-DRA	H36	4.20058	1.19748	4.20046	5	4.48287	3.49963	4.95059	4.7037	4.77277
CTSO	H45	4.19805	5.28948e-07	1.54809e-06	2.09903e-06	1.27522e-07	3.93413e-07	1.76757e-07	1.31011e-06	2.54674e-07
IFNAR1	H46	4.18982	3.14513	2.37308	2.12897	2.43378	2.72201	1.97042	2.65314	2.84921
HLA-DMB	H43	4.17	3.72403e-05	1.25575	1.78541	0.964499	0.531959	1.22401	0.859106	1.15474
CTSF	H37	4.16817	1.33696	2.13437	3.08649	3.35812	1.83769	2.91633	2.67102	2.78555
PTPN6	H12	4.16328	2.05925	1.67986	1.96877	2.33432	1.72944	2.26582	2.27811	1.93238
HLA-DPB1	H37	4.15466	1.97744	2.02272	3.0986	1.57783	1.35555	3.1304	2.59521	3.26536
CTSE	H45	4.15342	0	0	0	0	0	0	0	0
HLA-DPA1	H45	4.14619	0	0.0417573	0	0	0.00220254	0.598208	0.0243776	0.000377144
CTSA	H44	4.13028	0.564531	0.288583	0.876731	0.645935	0.813243	0.910673	0.760058	0.536471
CCR9	H13	4.11461	1.79822	1.64348	1.78345	2.17136	1.26596	2.04525	1.29996	1.88473
HLA-DMA	H38	4.11323	0.0711734	1.91543	2.96011	2.23973	1.54782	2.49544	2.12616	2.20883
PTPN11	H20	4.10659	3.10084	2.67526	3.33019	3.18627	2.77226	3.21866	3.12866	3.2533
CTSV	H37	4.10506	1.17044	2.07499	3.03729	3.24623	1.72829	2.78571	2.58798	2.61707
PDCD1LG2	H38	4.09168	0.88312	1.67203	2.83575	2.52269	1.55939	2.43104	2.36503	2.23949
CCR3	H5	4.09121	2.33945	1.84421	1.44535	2.58704	1.72472	2.0388	1.29325	2.49935
PDCD1	H37	4.08399	1.184	1.81174	2.80424	2.51626	1.62432	2.68616	2.36916	2.40808
CCL19	H13	4.0814	1.80652	1.63665	1.30446	2.13964	1.3398	2.30644	1.03378	1.9824
CX3CL1	H43	4.07722	0.982811	0.927329	1.45537	1.23697	0.726451	1.99426	1.03338	1.26279
JAK3	H34	4.06008	3.58792	2.91	3.08853	3.1884	2.76322	3.33098	2.99743	3.29259
CD274	H37	4.05975	1.58884	2.04308	2.97977	2.69698	1.80751	2.71854	2.66097	2.63059
CXCL12	H3	4.05924	2.56522	2.25004	2.49779	2.64798	2.29964	2.73698	2.27454	2.57807
CXCR4	H11	4.05733	2.29455	1.93149	3.50709	2.42297	2.04704	2.31357	1.94771	2.29029
CCL2	H17	4.04994	3.15976	2.59228	2.69055	2.45929	2.57349	2.54295	2.46945	2.97214
CXCL10	H13	4.04895	1.58146	1.5276	1.47589	2.18388	1.33558	2.22855	1.32646	1.89072
STAT3	H32	4.0416	4.23777	3.54112	3.38445	3.40946	3.27598	3.25488	3.22997	3.89948
CCL20	H13	4.03786	1.82886	1.77126	1.35344	2.30018	1.46368	1.95965	1.28318	2.0967
XCL2	H15	4.03441	2.01551	1.2054	1.0111	1.85888	1.08418	1.49526	0.741871	1.87677
CCL5	H24	4.03288	1.885	1.66808	1.64816	2.27222	1.42323	2.74291	1.4914	2.01881
CXCL6	H41	4.02872	1.20663	1.26807	1.34811	2.18677	0.911907	1.89803	1.01433	1.52826
HLA-C	H32	4.02293	3.61308	3.68715	3.27443	3.75781	4.22126	3.38518	3.69574	3.37819
CSF2	H18	4.02153	3.84556	2.9649	3.13537	3.25404	2.79529	3.13598	2.9361	3.305
CCL7	H27	4.01961	1.24613	1.21043	1.30958	1.16887	0.994505	2.01321	0.904233	1.51583
CTSK	H27	4.01647	1.11505	1.35279	0.993532	0.864561	0.94344	0.974935	1.09719	1.34992
CCL22	H43	4.01322	0.94187	0.917948	1.27979	1.24152	0.709779	2.23637	0.910022	1.25119
CTSC	H45	4.01212	0.0205717	0.0287872	0.0450672	0.00183741	0.00590596	0.00845756	0.0402138	0.00204585
CCL21	H13	4.01145	1.87912	1.79064	1.62732	2.17936	1.51951	2.37982	1.30201	2.17786
PLCG1	H9	4.01125	2.87774	2.49864	2.92406	2.46184	2.20599	2.88718	3.01313	2.73941
XCL1	H15	4.00887	2.076	1.30548	1.06032	1.88311	1.14696	1.61711	0.793218	2.02645
CXCL2	H41	4.00432	1.17076	1.25288	1.1484	2.13944	0.891165	2.05931	0.988875	1.51975
CXCL1	H13	4.0017	1.88412	1.54742	1.63027	2.35123	1.39692	2.02243	1.59631	1.90706
JAK2	H32	3.99798	4.55625	3.44398	3.1344	3.10457	3.2747	3.27152	3.40376	3.89261
CXCL16	H41	3.99649	1.26327	1.32338	1.18338	2.13707	0.955562	1.88701	1.03016	1.59564
CCL3	H4	3.99196	2.28843	1.73917	1.9676	2.26256	1.74214	2.32696	2.28006	2.22592
CTSH	H45	3.99165	0.1791	0.168473	0.887883	0.701634	0.258058	0.123874	0.410117	0.306771
HLA-B	H32	3.9874	4.06517	4.0078	3.30833	3.86851	4.04464	3.40053	3.47599	3.30218
STAT2	H31	3.98708	3.30612	2.91661	2.82726	2.76033	3.47177	2.87089	3.05424	2.87659
IL6	H19	3.98279	3.62374	2.96374	2.9953	3.03783	2.79603	3.14059	2.9743	3.19338
PTPRC	H2	3.97819	2.68006	2.71877	2.47842	2.69089	2.16235	2.63677	3.09587	2.90606
CCL1	H15	3.97512	2.0807	1.5937	1.26454	1.09311	1.5484	1.85087	0.808387	2.11291
PTPN22	H37	3.97503	1.76356	2.69094	2.67224	1.87197	1.4863	4.00109	2.38961	2.37845
CXCL9	H13	3.9697	1.84088	1.59942	1.58926	2.30353	1.50574	2.19553	1.61636	1.93787
CXCL13	H41	3.96794	1.1274	1.23721	1.27054	2.18549	0.865252	1.87947	0.965088	1.4779
CXCL11	H13	3.96629	1.54157	1.56828	1.57899	2.18789	1.37111	2.10758	1.17231	1.87948
LGMN	H22	3.96505	1.37119	1.6946	3.03667	2.55052	1.59474	2.47871	2.31251	2.34075
CCL13	H43	3.96195	0.735869	0.761205	1.22612	1.19153	0.58802	1.90258	0.848644	1.02237
CTSL	H37	3.96103	1.26435	2.02977	3.00808	3.21679	1.61331	2.84205	2.61639	2.61255
CCL4L1	H45	3.96041	0	0	0	0	0	0	0	0
CCL25	H41	3.95665	1.16066	1.41602	1.53522	2.19154	0.896458	1.88861	1.03174	1.49714
CCL8	H43	3.95337	0.998262	1.06094	1.34739	1.14288	0.797632	1.94658	1.0667	1.33506
IL4	H49	3.95147	3.77108	2.95248	2.99604	3.1667	3.24841	3.10839	3.05929	3.31696
PPBP	H25	3.95076	1.4109	1.31568	1.48952	2.11082	1.107	2.06301	1.25273	1.73603
XCR1	H15	3.94529	2.37985	1.41671	0.930616	1.86467	1.37427	1.39371	0.769623	2.10554
CCL17	H43	3.94411	1.16299	1.03985	1.41446	1.33686	0.939629	1.98046	1.047	1.41836
CXCR2	H6	3.93947	2.44482	1.98097	1.45129	2.15185	1.75225	2.02998	1.48673	2.45118
IL13	H49	3.93898	3.52136	2.99103	2.69674	2.89537	3.59017	2.84019	2.81937	3.16655
CCL27	H41	3.93726	1.11599	1.2263	1.14059	2.1255	0.847203	1.87893	0.950293	1.47864
PTPRJ	H41	3.93055	1.11871	1.15273	1.35955	2.94828	0.783607	1.17232	1.46122	1.57415
CXCL5	H41	3.93027	1.20941	1.28144	1.30455	2.17012	0.923405	1.87707	1.01273	1.6135
STAT1	H32	3.92924	3.94228	3.40809	3.30272	3.22332	3.22848	3.48179	3.55032	3.70267
CTSB	H12	3.92875	1.68795	1.47163	2.37464	1.94311	1.53929	1.59308	1.82578	1.96566
HLA-DOA	H39	3.92645	0.0357157	1.46487	1.33847	1.91671	0.831108	2.23478	2.76425	1.89433
CXCL8	H3	3.92629	2.80269	2.53386	2.99924	2.7708	2.24643	2.59281	2.61906	2.61165
IRF1	H32	3.92547	4.88521	4.01119	3.74012	3.55134	4.30459	3.4553	3.91614	4.37512
IFNGR2	H47	3.92123	3.40368	2.53244	1.99012	3.05963	2.72181	2.62316	2.77317	3.05125
IFNA17	H48	3.92031	3.45259	2.48579	2.48501	2.88311	2.94493	2.69173	3.00823	2.99462
CCL18	H43	3.91537	0.489463	0.688719	1.08462	1.05559	0.304185	1.85776	0.637345	0.886284
PAG1	H22	3.90983	1.7754	2.30353	2.74791	2.56445	1.98277	2.53265	2.42826	2.73927
CCRL2	H45	3.90905	0.169113	0.144966	0.00326689	0.0757028	0.126075	0.471074	0.00153046	0.229177
CTSD	H22	3.90551	1.68716	1.92217	2.94109	2.87541	1.68854	2.53096	2.41741	2.6148
IFNA21	H30	3.90027	3.31224	2.47935	2.47972	2.84336	2.75979	2.54839	2.51722	3.00683
CXCR3	H5	3.89973	2.25958	1.84977	1.72296	2.65236	1.64504	2.27904	1.5132	2.30533
IL10RA	H46	3.89679	3.16806	2.42846	2.03064	2.67805	2.57643	2.11419	2.6628	2.90534
IFNA2	H30	3.89637	3.33436	2.50989	2.57388	2.81418	2.75805	2.58301	2.63342	3.04865
HLA-A	H32	3.88952	3.77303	3.93572	3.49698	4.07072	4.05867	3.39771	3.43694	3.47473
GNB1	H4	3.88888	2.65505	1.83732	2.14303	2.55224	1.78728	2.05058	1.92907	2.44409
IFNK	H7	3.88416	3.0098	2.0758	2.12619	2.64535	2.3921	2.38315	2.17755	2.71058
IFNL2	H7	3.88037	2.98114	2.06531	2.1128	2.82025	2.19146	2.53334	2.17031	2.69872
CXCL3	H41	3.87816	1.10485	1.21912	1.1021	2.13385	0.840672	1.85814	0.948797	1.46934
CCL11	H7	3.87695	2.89037	2.30529	2.19308	2.27133	2.35957	2.30834	1.7644	2.82381
STAT6	H31	3.87181	3.46786	2.901	2.77162	2.42249	2.89055	2.68625	2.72988	3.17155
HLA-E	H15	3.87168	1.80208	0.822526	1.52159	1.37627	2.96299	1.84286	2.02201	0.774021
IFNL3	H7	3.86485	2.96634	2.05686	2.1047	2.80918	2.1805	2.55508	2.15971	2.68828
JAK1	H33	3.8633	3.93277	3.04733	3.10166	3.13742	2.96158	3.31182	3.1733	3.46951
IFNL1	H17	3.86051	3.19404	2.39358	2.26486	3.00292	2.41615	2.85485	2.77015	2.88197
IFNW1	H7	3.85828	3.01869	2.0697	2.1154	2.63926	2.17612	2.36992	2.16507	2.69896
CSK	H10	3.85493	2.4364	2.23559	3.12774	2.82844	2.0968	3.00271	2.85814	2.80597
GNAI2	H28	3.85431	0.795004	0.819108	0.524179	1.69635	0.500064	0.614152	0.745674	0.932901
PRKCQ	H10	3.84848	2.53139	2.38962	3.01045	3.10462	2.28216	3.00774	3.07332	2.63209
CCL3L3	H45	3.84508	0	0	0	0	0	0	0	0
GNG2	H1	3.84375	2.88519	2.0423	2.34037	2.79507	1.91489	2.24496	2.05299	2.58954
B2M	H32	3.83306	3.89369	3.58976	3.53114	3.76623	3.69996	3.1609	3.56577	3.50884
IFNG	H33	3.83068	3.84475	3.1695	3.10373	3.35178	2.93752	3.21335	3.02528	3.57766
IL2	H32	3.83063	4.52634	3.71356	3.42851	3.26387	3.57348	3.36518	3.87035	4.11683
CCL16	H41	3.82862	1.11069	1.22782	1.12477	2.13086	0.848373	1.87672	0.953622	1.47955
CCL24	H45	3.82632	0	0	0	0	0	0	0.863566	0
CD3E	H10	3.82358	2.75648	2.45449	2.96534	3.42984	2.50961	2.85101	2.77766	2.78878
LCK	H34	3.82141	3.34801	2.80005	3.27858	3.18953	2.72107	3.11551	3.23498	3.38963
HLA-F	H6	3.81882	2.81314	2.54512	1.91946	1.16746	3.35756	2.03614	1.14069	2.3132
CCL15	H43	3.81631	0.695227	0.764104	1.12581	1.15609	0.44822	1.97578	0.698247	1.0855
CCR6	H13	3.81486	1.73808	2.49729	1.37896	2.12684	1.26307	2.68154	1.24308	1.85626
PF4	H26	3.81401	1.27342	0.982019	1.66766	1.46779	0.949748	1.87	1.26096	1.63765
IFNB1	H18	3.80962	3.68466	2.73471	2.99755	3.04228	3.05877	2.78545	3.07871	3.24677
IFNGR1	H32	3.80838	4.02749	3.0519	2.11866	3.6813	3.18329	3.25198	3.64721	3.60303
CD86	H10	3.79759	2.35748	2.41374	2.831	3.86358	2.40251	3.14368	2.74543	2.62188
CXCL14	H43	3.79482	1.63053	0.724398	1.20292	1.54866	0.439599	2.05423	1.23187	1.04861
CD80	H10	3.78931	2.63356	2.60482	2.92864	3.51309	2.55701	3.09051	2.91707	2.9084
IFNA1	H31	3.78692	3.38016	2.66143	2.60704	2.7773	2.82141	2.81161	2.86594	3.0869
CD3D	H10	3.77841	2.4402	2.32426	2.91313	3.3508	2.30381	2.77674	2.63309	2.62758
PTAFR	H9	3.77532	2.88683	2.58432	2.51171	3.19809	2.61383	2.53548	3.03082	2.75704
GNAI1	H11	3.77341	2.17957	1.66151	2.2099	2.6681	1.4815	2.45922	2.20127	2.01806
CXCR5	H38	3.76866	1.71521	1.60498	1.27802	3.15391	1.17356	3.84667	2.85261	1.85109
IFNLR1	H46	3.76802	3.15091	2.32793	1.93809	2.62927	2.54118	2.02386	2.60259	2.82578
GNAI3	H11	3.7646	2.22015	1.68012	2.25739	2.70024	1.5027	2.42203	2.18587	2.05862
IRF9	H34	3.76446	3.12412	3.00272	2.9751	3.55065	3.07201	3.36155	3.65295	3.01634
CD3G	H10	3.74728	2.44658	2.34879	2.89361	3.36284	2.30462	2.77806	2.74431	2.7651
IL12B	H32	3.74675	4.40831	3.23497	2.58219	3.45064	3.16627	2.9872	2.98005	3.754
IL15	H8	3.74439	3.28047	2.638	2.69359	3.06563	2.62423	2.82712	2.8803	2.92785
IL22RA1	H46	3.74309	3.14473	2.46397	1.96873	2.66281	2.52019	2.08036	2.64508	2.85692
STAT4	H35	3.7422	3.50836	3.60514	3.2011	2.71786	2.84176	4.19078	4.25656	3.65084
CD247	H3	3.73398	2.27733	2.14616	2.63924	3.17927	2.10459	2.55221	2.38853	2.4003
IL12A	H19	3.72924	3.67703	2.73644	2.66047	3.44597	2.69305	2.91209	3.28742	3.17565
CCL26	H45	3.72482	0	0	0	0	0	0	0.00167781	0
CXCR1	H6	3.71948	2.46495	2.03447	1.35343	2.1606	1.74216	1.98683	1.31152	2.76384
CCR7	H1	3.71107	2.61363	2.23285	1.94149	2.97918	2.01392	2.50027	2.06687	2.63685
GNAZ	H11	3.71005	2.13648	1.50439	2.44217	2.73279	1.39272	2.0867	2.07857	1.88452
VAV1	H9	3.7011	3.08927	2.37614	3.24666	3.09428	2.522	2.88231	2.86753	2.76271
SLA2	H45	3.69733	0	0	0	0	0	0	0	0
ACKR2	H27	3.69244	1.2942	1.32789	1.67693	1.22228	1.05943	1.50496	0.812079	1.25354
PIK3CA	H17	3.69064	3.35137	2.52613	2.67158	2.64608	2.43389	2.44054	2.44083	2.93384
SOCS1	H32	3.67462	3.78355	3.212	2.64754	3.706	3.1878	2.65809	3.5683	3.80766
CCR8	H25	3.6743	1.70949	1.46042	1.27882	2.111	1.17423	1.96488	1.22211	1.8433
GNAO1	H11	3.66678	2.10511	1.51032	2.3586	2.49531	1.39221	2.10459	2.22055	1.8745
STAT5A	H33	3.66311	3.81102	3.21308	3.33238	3.13026	2.95313	3.31281	3.23168	3.55772
KANSL1-AS1	H45	3.66055	0	0	0	0	0	0	0	0
ICAM1	H36	3.65944	4.82012	4.38961	4.41901	4.38677	4.36454	4.36168	4.98964	4.3695
SHC1	H9	3.65675	3.11512	2.63587	3.08525	2.70112	2.59607	2.98921	2.68423	2.93293
LIF	H15	3.65409	1.32919	2.51401	1.94092	1.26671	0.980664	1.78979	1.43978	1.40654
IFNA5	H30	3.65367	3.31213	2.47895	2.48128	2.8444	2.75983	2.54927	2.51706	3.00568
CX3CR1	H27	3.65122	1.62508	1.05164	0.861791	1.11707	0.997751	1.4773	0.756524	1.47702
IL1RN	H28	3.65114	1.5105	1.5282	0.291717	0.392574	0.712881	0.726058	0.562197	0.920785
IL7R	H48	3.64926	3.86116	2.46755	2.17264	3.89021	3.01266	2.1405	2.7351	3.43233
MMP9	H17	3.64754	3.02633	2.47815	2.81065	2.31911	2.49199	2.2468	2.64315	2.76673
IFNA10	H30	3.6461	3.31215	2.47934	2.47972	2.84216	2.75979	2.54868	2.51722	3.00691
IFNA16	H30	3.6461	3.31236	2.4787	2.48119	2.84435	2.75838	2.54833	2.51626	3.0056
IFNA7	H30	3.6461	3.31219	2.47926	2.47972	2.84212	2.7599	2.54864	2.5173	3.00654
IL2RA	H32	3.64033	4.10474	3.47359	3.13741	3.77737	3.3202	3.37701	3.53487	3.86133
INS	H34	3.63514	3.65188	3.04482	3.81001	2.98323	2.83537	3.16903	3.4212	3.47767
IFNA4	H30	3.63393	3.3122	2.47856	2.48119	2.84435	2.7598	2.54833	2.51738	3.0056
PTPN1	H7	3.63379	2.77231	2.45766	2.49749	2.43578	2.21609	2.17232	2.29903	2.51032
HLA-G	H15	3.63318	2.32659	1.69498	1.83882	2.09257	1.94202	1.16595	1.19099	1.53704
IL20RA	H46	3.62987	3.22837	2.38861	1.94192	2.49048	2.60695	2.23057	2.87646	2.91481
IL22RA2	H46	3.62873	3.17375	2.35081	1.94694	2.97191	2.54208	2.1225	2.71115	2.876
IFNA8	H30	3.62796	3.31244	2.47897	2.47978	2.84334	2.75998	2.54874	2.51723	3.00656
CSF3	H16	3.62573	3.09534	2.2119	2.55785	2.655	2.24674	2.3547	2.30368	2.77387
TNFRSF1B	H5	3.62548	2.23723	1.89293	1.74492	2.22914	1.50508	2.26787	1.122	2.13171
CBL	H19	3.6248	3.7607	2.69669	3.00888	2.94191	2.62259	3.03044	3.19559	3.05908
EGFR	H34	3.62016	3.70404	2.98826	3.18664	2.8305	2.86317	3.18602	3.67558	3.22348
TBX21	H3	3.61886	2.50697	2.39275	2.38352	2.32876	2.15847	2.89881	3.09738	2.4373
FPR1	H25	3.61847	1.64682	1.49764	1.26284	2.27733	1.31087	1.85527	1.40213	1.87496
STAT5B	H33	3.61779	3.78962	3.24192	3.18318	3.16868	2.94276	2.9926	3.11013	3.5665
IL1B	H8	3.61674	3.41487	2.7728	2.70894	2.70798	2.60923	2.7408	2.9666	2.94932
IFNA14	H30	3.61226	3.31213	2.47918	2.47978	2.8433	2.7598	2.54907	2.51709	3.00656
ARRB2	H15	3.60936	1.51695	1.11409	1.78609	1.43662	1.16764	1.53751	1.34461	1.52428
ZAP70	H10	3.6017	2.72517	2.53596	2.9215	3.15409	2.40474	3.00685	2.84297	2.94241
SOCS3	H18	3.5985	3.77032	2.98389	2.9348	2.98674	2.97806	2.99967	3.13559	3.42925
GNAQ	H5	3.59208	2.39184	1.66985	1.99933	2.60922	1.54204	2.20944	1.83161	2.13275
IL18	H17	3.57711	2.96957	2.87645	2.50469	2.41155	2.48357	2.65694	2.63323	2.85631
JUN	H18	3.57678	3.77005	3.06448	3.12233	2.88633	3.00615	2.93512	3.18646	3.26766
SH3BP2	H39	3.57448	1.27819	1.42151	2.40334	2.15019	1.31271	1.88475	2.02781	1.87005
IL2RG	H31	3.57287	3.43962	2.84363	2.68687	2.88746	2.82501	2.59198	2.9786	3.3061
IL12RB1	H47	3.56756	3.50209	2.57718	2.30309	2.88228	2.59179	2.62663	2.84241	2.97967
IFNE	H7	3.56384	3.0098	2.0758	2.12619	2.64535	2.19128	2.38315	2.17755	2.71058
IL6R	H49	3.56335	4.10607	3.0005	2.81232	2.44845	3.07967	2.9505	2.7146	3.54098
FYN	H20	3.56306	2.95747	2.8767	3.2537	3.07602	2.97328	2.79061	3.22933	3.34898
SRC	H33	3.55699	3.83485	3.16785	3.21005	3.10116	2.93427	3.1959	3.06657	3.49822
IL23R	H49	3.5562	4.09549	3.25147	2.81102	2.52422	3.33845	2.3579	3.11929	3.88204
PIK3R1	H30	3.54921	3.34549	2.52992	2.5706	2.8219	2.50968	2.46427	2.48913	2.92232
FYB1	H45	3.54825	0	0	0	0	0	0	0	0
IL1A	H1	3.5468	2.70492	2.52337	2.19597	2.2544	2.00133	2.46639	2.16164	2.24734
RGS1	H39	3.54078	1.32716	1.35867	1.87	3.45779	1.19376	2.20976	1.5322	1.74141
MAP4K1	H23	3.54078	1.59588	2.06582	2.37897	2.5706	1.37665	1.89635	2.0006	2.02723
GRAP2	H3	3.54012	2.0729	1.998	2.60968	2.67674	2.03371	2.43084	2.9619	2.33981
TNF	H20	3.53826	3.32194	2.69672	3.17807	3.16788	2.68706	3.14471	2.79942	2.91224
ARRB1	H7	3.53769	2.83107	2.0881	2.70807	2.59998	2.21511	2.19502	2.10071	2.65607
IL2RB	H31	3.53718	3.37809	2.79791	3.01228	2.9975	2.77847	2.64288	2.93661	3.24435
IL5	H31	3.53452	3.66682	2.79573	2.81414	2.93484	2.90442	2.7704	3.06241	3.20694
LCP2	H3	3.53323	2.2018	2.33461	2.69482	2.55685	2.1794	2.56518	2.38665	2.52493
CD28	H34	3.53172	3.1743	3.11289	3.02237	3.26048	2.62846	3.40009	2.94206	3.59359
IL4R	H46	3.52705	3.12224	2.48141	2.22397	2.66137	2.51756	2.17461	2.7284	2.79004
CCR10	H25	3.52653	1.71512	1.46668	1.27802	2.12198	1.17355	1.97246	1.20984	1.85109
IL12RB2	H47	3.52106	3.57122	2.44896	2.22468	2.73555	2.65783	2.48968	3.02687	2.78398
HCK	H7	3.5171	2.61425	2.21	2.40439	2.05992	1.96962	2.53975	2.70472	2.95729
DPP4	H39	3.51579	1.45633	1.28429	2.24121	2.40851	1.23563	3.01378	1.98193	1.57514
FOXP3	H19	3.51215	3.53243	3.08838	3.38471	3.10261	2.80833	2.8603	2.93552	3.58928
ITK	H3	3.51127	1.9031	2.13155	2.7171	2.71636	2.25982	2.9642	2.87787	2.57216
RAB7A	H23	3.50497	1.49595	1.50502	2.46067	2.09721	1.67138	2.23896	2.19126	2.07326
LYN	H8	3.49831	3.02347	3.01312	2.26508	3.11548	2.29235	2.66546	3.24401	3.535
IL3RA	H46	3.49765	3.1245	2.34092	2.3374	2.47709	2.49408	2.08307	2.66847	2.81813
AGT	H17	3.49252	3.0801	2.42125	2.34807	2.68924	2.41834	2.58297	2.62843	2.80305
TLR7	H7	3.48435	2.64763	2.2672	2.06735	2.10033	2.51641	2.28742	2.70989	2.473
