# Supplementary material for: Priority index for critical Covid-19 identifies clinically actionable targets and drugs
Source: Commun Biol. 2024 Feb 16;7:189. doi: 10.1038/s42003-024-05897-0 (PMC10873402; doi:10.1038/s42003-024-05897-0)
Supplement: Supplementary file 6 — Supplementary Data 5 [file 42003_2024_5897_MOESM6_ESM.xlsx]

## Sheet: SData5
Supplementary Data 5 | GO and KEGG enrichments for leading target genes.
Ontology	Namespace	FDR	Z-score
GO	Biological Process	2e-138	41.2
GO	Biological Process	4.2e-137	52
GO	Biological Process	9.5e-119	43.4
GO	Biological Process	9.1e-115	41
GO	Biological Process	1.7e-86	30.8
GO	Biological Process	8.1e-78	29.4
GO	Biological Process	8.1e-78	29.4
GO	Biological Process	1.3e-76	28.7
GO	Biological Process	1.4e-76	28.1
GO	Biological Process	3.5e-70	29.2
GO	Biological Process	7.3e-68	36.5
GO	Biological Process	9.6e-67	26.6
GO	Biological Process	6.5e-64	31.5
GO	Biological Process	7.6e-63	31.2
GO	Biological Process	4.2e-61	42.5
GO	Biological Process	1.1e-60	33.6
GO	Biological Process	6.3e-60	28.5
GO	Biological Process	3.5e-59	32.3
GO	Biological Process	9.9e-59	30.4
GO	Biological Process	5.9e-58	31.2
GO	Biological Process	8.1e-58	40
GO	Biological Process	8.1e-58	40
GO	Biological Process	8.1e-58	29.3
GO	Biological Process	1.2e-57	35.4
GO	Biological Process	3.5e-57	27.7
GO	Biological Process	1.9e-56	29.7
GO	Biological Process	2.6e-56	27.3
GO	Biological Process	1.2e-55	27.4
GO	Biological Process	7.8e-55	26.1
GO	Biological Process	3.4e-54	23.7
GO	Biological Process	3.4e-54	25.6
GO	Biological Process	4.3e-54	28.1
GO	Biological Process	2.4e-53	26.4
GO	Biological Process	4.6e-53	25.1
GO	Biological Process	8.7e-53	27.3
GO	Biological Process	3.8e-51	25.8
GO	Biological Process	3.8e-51	25.8
GO	Biological Process	5.7e-51	30
GO	Biological Process	6.5e-51	25.6
GO	Biological Process	6.6e-51	23.2
GO	Biological Process	1.6e-50	23.1
GO	Biological Process	2.4e-50	35.8
GO	Biological Process	1.2e-49	35.2
GO	Biological Process	1.2e-49	33
GO	Biological Process	6.3e-49	23.5
GO	Biological Process	2.2e-48	34.2
GO	Biological Process	2.2e-48	33.1
GO	Biological Process	6e-48	26.7
GO	Biological Process	1.6e-47	33.5
GO	Biological Process	2.9e-46	21.2
GO	Biological Process	6.3e-46	34
GO	Biological Process	9.6e-46	35.7
GO	Biological Process	4e-45	31.5
GO	Biological Process	8.1e-45	24.9
GO	Biological Process	8.7e-44	33.4
GO	Biological Process	2.3e-43	27.8
GO	Biological Process	8.9e-43	32.5
GO	Biological Process	1.1e-42	35.1
GO	Biological Process	2.4e-41	25.3
GO	Biological Process	7.3e-40	21.7
GO	Biological Process	3.6e-39	25.2
GO	Biological Process	8.5e-39	19.5
GO	Biological Process	3.6e-37	32.2
GO	Biological Process	3e-36	20.2
GO	Biological Process	1.2e-34	32
GO	Biological Process	3.8e-34	22.8
GO	Biological Process	6.1e-34	20.5
GO	Biological Process	1.2e-33	17
GO	Biological Process	3.9e-33	23.5
GO	Biological Process	8.1e-33	32.4
GO	Biological Process	8.1e-33	32.4
GO	Biological Process	1e-32	22.1
GO	Biological Process	1.7e-32	21.9
GO	Biological Process	2.7e-32	21.7
GO	Biological Process	3.5e-32	25.5
GO	Biological Process	5.4e-32	21.2
GO	Biological Process	7e-32	29.2
GO	Biological Process	7e-32	17
GO	Biological Process	8.2e-32	23.2
GO	Biological Process	9.3e-32	20.2
GO	Biological Process	2.1e-31	31.1
GO	Biological Process	4.1e-31	18.8
GO	Biological Process	5.7e-31	26.1
GO	Biological Process	6e-31	23.3
GO	Biological Process	8.5e-31	23.2
GO	Biological Process	1.2e-30	32.1
GO	Biological Process	2.7e-30	19.1
GO	Biological Process	3.1e-30	29.8
GO	Biological Process	5.3e-30	25.8
GO	Biological Process	1e-29	29.3
GO	Biological Process	2e-29	31.2
GO	Biological Process	2.4e-29	23.4
GO	Biological Process	3.3e-29	21.1
GO	Biological Process	5.2e-29	16.5
GO	Biological Process	5.2e-29	20.6
GO	Biological Process	6.9e-29	20.2
GO	Biological Process	1.4e-28	16.2
GO	Biological Process	1.6e-28	21.3
GO	Biological Process	4.2e-28	14.7
GO	Biological Process	5.2e-28	26.6
GO	Biological Process	5.8e-28	18.2
GO	Biological Process	8.5e-28	14.9
GO	Biological Process	1.1e-27	26.2
GO	Biological Process	1.3e-27	19
GO	Biological Process	1.3e-27	19.2
GO	Biological Process	1.4e-27	17.2
GO	Biological Process	2.4e-27	22.6
GO	Biological Process	2.4e-27	20.3
GO	Biological Process	4.8e-27	20.5
GO	Biological Process	6.2e-27	15.5
GO	Biological Process	6.7e-27	20.7
GO	Biological Process	7e-27	16.2
GO	Biological Process	8.6e-27	15.3
GO	Biological Process	9.5e-27	16.6
GO	Biological Process	1.3e-26	20.1
GO	Biological Process	1.5e-26	21.8
GO	Biological Process	1.7e-26	21.3
GO	Biological Process	2e-26	14.2
GO	Biological Process	2.1e-26	21.6
GO	Biological Process	4.3e-26	21.3
GO	Biological Process	4.6e-26	19.6
GO	Biological Process	1.2e-25	14.4
GO	Biological Process	2e-25	23.7
GO	Biological Process	2e-25	18.8
GO	Biological Process	6.1e-25	14.4
GO	Biological Process	6.1e-25	14.4
GO	Biological Process	1.2e-24	24.3
GO	Biological Process	1.9e-24	17.7
GO	Biological Process	2.4e-24	24
GO	Biological Process	2.4e-24	17.9
GO	Biological Process	2.5e-24	13.9
GO	Biological Process	2.9e-24	22.4
GO	Biological Process	3.9e-24	13.8
GO	Biological Process	4.5e-24	14.6
GO	Biological Process	5.8e-24	14.9
GO	Biological Process	2e-23	23.7
GO	Biological Process	3.2e-23	24.3
GO	Biological Process	3.3e-23	15.8
GO	Biological Process	4.3e-23	19.5
GO	Biological Process	4.5e-23	14.6
GO	Biological Process	5.8e-23	19.4
GO	Biological Process	6e-23	18.9
GO	Biological Process	6.3e-23	17.7
GO	Biological Process	6.2e-23	16.6
GO	Biological Process	6.3e-23	15.8
GO	Biological Process	6.5e-23	18.4
GO	Biological Process	7.1e-23	13
GO	Biological Process	1.5e-22	25.3
GO	Biological Process	1.7e-22	12.9
GO	Biological Process	1.7e-22	27
GO	Biological Process	1.7e-22	27
GO	Biological Process	1.7e-22	17.4
GO	Biological Process	2.4e-22	18.8
GO	Biological Process	2.4e-22	14.3
GO	Biological Process	2.5e-22	21.6
GO	Biological Process	3e-22	23.1
GO	Biological Process	4.9e-22	20
GO	Biological Process	7.2e-22	15.8
GO	Biological Process	9.6e-22	14
GO	Biological Process	1.5e-21	12.3
GO	Biological Process	1.6e-21	18.9
GO	Biological Process	1.8e-21	14.6
GO	Biological Process	1.9e-21	13.8
GO	Biological Process	2.8e-21	13.4
GO	Biological Process	3.4e-21	13.1
GO	Biological Process	4e-21	17.2
GO	Biological Process	5.3e-21	18.4
GO	Biological Process	7.8e-21	17
GO	Biological Process	1.7e-20	20.2
GO	Biological Process	2.4e-20	16.2
GO	Biological Process	3.9e-20	17.5
GO	Biological Process	4.9e-20	19
GO	Biological Process	5.6e-20	13.6
GO	Biological Process	7.1e-20	18.8
GO	Biological Process	7.9e-20	15.3
GO	Biological Process	8.6e-20	23.7
GO	Biological Process	8.6e-20	23.7
GO	Biological Process	9.2e-20	17.6
GO	Biological Process	9.2e-20	17.6
GO	Biological Process	1.3e-19	14.8
GO	Biological Process	1.5e-19	19.1
GO	Biological Process	2.4e-19	12.1
GO	Biological Process	2.4e-19	16
GO	Biological Process	2.6e-19	19.5
GO	Biological Process	3.2e-19	18.7
GO	Biological Process	3.2e-19	16.2
GO	Biological Process	4e-19	19.2
GO	Biological Process	4.5e-19	13.9
GO	Biological Process	6e-19	16.4
GO	Biological Process	6.8e-19	18.3
GO	Biological Process	6.9e-19	14.8
GO	Biological Process	6.9e-19	14.8
GO	Biological Process	7.7e-19	16.7
GO	Biological Process	9.4e-19	15.5
GO	Biological Process	1.5e-18	16
GO	Biological Process	1.5e-18	16.8
GO	Biological Process	1.8e-18	20
GO	Biological Process	2.1e-18	16.3
GO	Biological Process	2.6e-18	24.6
GO	Biological Process	2.6e-18	24.6
GO	Biological Process	2.6e-18	24.6
GO	Biological Process	3.9e-18	11.1
GO	Biological Process	5.3e-18	15.9
GO	Biological Process	7.8e-18	11.4
GO	Biological Process	1.5e-17	18.8
GO	Biological Process	1.7e-17	14.7
GO	Biological Process	1.9e-17	14.4
GO	Biological Process	1.9e-17	14.4
GO	Biological Process	2.1e-17	17.8
GO	Biological Process	2.7e-17	23.5
GO	Biological Process	2.7e-17	13.5
GO	Biological Process	2.6e-17	13.2
GO	Biological Process	2.8e-17	19.2
GO	Biological Process	3.9e-17	20
GO	Biological Process	3.9e-17	14.4
GO	Biological Process	3.9e-17	14.4
GO	Biological Process	4.9e-17	11
GO	Biological Process	5.5e-17	14.9
GO	Biological Process	7.2e-17	10.9
GO	Biological Process	7.7e-17	14.4
GO	Biological Process	8.2e-17	18.6
GO	Biological Process	8.1e-17	14.7
GO	Biological Process	1.5e-16	21.3
GO	Biological Process	1.4e-16	13.9
GO	Biological Process	2e-16	17.3
GO	Biological Process	2.3e-16	10.6
GO	Biological Process	3.3e-16	14.9
GO	Biological Process	4e-16	20.6
GO	Biological Process	4e-16	20.6
GO	Biological Process	4.3e-16	12.6
GO	Biological Process	5.9e-16	13.6
GO	Biological Process	5.9e-16	12.9
GO	Biological Process	6.2e-16	12.2
GO	Biological Process	6.3e-16	14.6
GO	Biological Process	1e-15	13.7
GO	Biological Process	1.2e-15	15.7
GO	Biological Process	1.9e-15	12
GO	Biological Process	2.1e-15	17.5
GO	Biological Process	2.2e-15	19.4
GO	Biological Process	2.2e-15	19.4
GO	Biological Process	2.2e-15	19.4
GO	Biological Process	4e-15	18
GO	Biological Process	4.2e-15	11.6
GO	Biological Process	4.8e-15	15.6
GO	Biological Process	4.8e-15	18.9
GO	Biological Process	5.3e-15	16.9
GO	Biological Process	5.3e-15	12
GO	Biological Process	6.1e-15	16.1
GO	Biological Process	8.2e-15	16.7
GO	Biological Process	8.4e-15	14.2
GO	Biological Process	9.7e-15	18.4
GO	Biological Process	1.2e-14	15.1
GO	Biological Process	1.8e-14	10.8
GO	Biological Process	2e-14	13.1
GO	Biological Process	2.2e-14	11.1
GO	Biological Process	3.1e-14	9.54
GO	Biological Process	4.1e-14	15.7
GO	Biological Process	6.3e-14	14.2
GO	Biological Process	8.6e-14	9.89
GO	Biological Process	1.3e-13	13
GO	Biological Process	1.5e-13	9.52
GO	Biological Process	1.5e-13	12.9
GO	Biological Process	1.7e-13	10.5
GO	Biological Process	1.7e-13	10.2
GO	Biological Process	2.2e-13	13.1
GO	Biological Process	2.6e-13	14
GO	Biological Process	3.3e-13	13
GO	Biological Process	3.4e-13	10.4
GO	Biological Process	4.1e-13	15.1
GO	Biological Process	4.5e-13	12.4
GO	Biological Process	5.7e-13	16.7
GO	Biological Process	5.7e-13	16.7
GO	Biological Process	6e-13	14.2
GO	Biological Process	7.5e-13	9.4
GO	Biological Process	7.8e-13	15.5
GO	Biological Process	1.1e-12	13.8
GO	Biological Process	1.5e-12	12.6
GO	Biological Process	1.8e-12	15.9
GO	Biological Process	1.8e-12	10.4
GO	Biological Process	1.8e-12	9.17
GO	Biological Process	1.9e-12	13
GO	Biological Process	2.3e-12	11.7
GO	Biological Process	2.9e-12	15.5
GO	Biological Process	4e-12	14.4
GO	Biological Process	4e-12	14.4
GO	Biological Process	4.1e-12	13.1
GO	Biological Process	4.3e-12	8.58
GO	Biological Process	7.1e-12	11.9
GO	Biological Process	8.2e-12	14
GO	Biological Process	8.4e-12	11.8
GO	Biological Process	8.5e-12	12.7
GO	Biological Process	9.8e-12	9.04
GO	Biological Process	1.1e-11	12.1
GO	Biological Process	1.1e-11	13.8
GO	Biological Process	1.6e-11	13.6
GO	Biological Process	1.8e-11	14.3
GO	Biological Process	2e-11	11.4
GO	Biological Process	2.3e-11	11
GO	Biological Process	2.6e-11	14
GO	Biological Process	3.5e-11	10.8
GO	Biological Process	3.9e-11	13.8
GO	Biological Process	3.9e-11	9.46
GO	Biological Process	5.4e-11	12.8
GO	Biological Process	6e-11	11.7
GO	Biological Process	6.9e-11	10.3
GO	Biological Process	8.9e-11	11.4
GO	Biological Process	9.6e-11	11.9
GO	Biological Process	1.1e-10	13.1
GO	Biological Process	1.6e-10	9.55
GO	Biological Process	2.5e-10	8.14
GO	Biological Process	2.7e-10	11.8
GO	Biological Process	2.7e-10	7.92
GO	Biological Process	2.9e-10	12.4
GO	Biological Process	2.8e-10	9.94
GO	Biological Process	3.1e-10	9.31
GO	Biological Process	3.3e-10	10.4
GO	Biological Process	4.2e-10	8.17
GO	Biological Process	4.3e-10	8.47
GO	Biological Process	5e-10	9.69
GO	Biological Process	5.2e-10	8.5
GO	Biological Process	6.8e-10	11.9
GO	Biological Process	8.3e-10	8.55
GO	Biological Process	9.7e-10	8.3
GO	Biological Process	1e-09	8.59
GO	Biological Process	1.2e-09	7.44
GO	Biological Process	1.3e-09	10.1
GO	Biological Process	1.3e-09	8.12
GO	Biological Process	1.4e-09	8.1
GO	Biological Process	1.5e-09	8
GO	Biological Process	1.9e-09	11.2
GO	Biological Process	2.5e-09	7.54
GO	Biological Process	3.8e-09	10.8
GO	Biological Process	3.9e-09	9.88
GO	Biological Process	3.9e-09	8.36
GO	Biological Process	4.9e-09	8.74
GO	Biological Process	5.8e-09	7.46
GO	Biological Process	5.9e-09	8.66
GO	Biological Process	6.1e-09	9.34
GO	Biological Process	6.4e-09	7.11
GO	Biological Process	9.8e-09	9.79
GO	Biological Process	1.2e-08	9.7
GO	Biological Process	1.3e-08	8.52
GO	Biological Process	1.3e-08	6.74
GO	Biological Process	1.3e-08	6.76
GO	Biological Process	1.4e-08	6.79
GO	Biological Process	1.5e-08	6.7
GO	Biological Process	1.5e-08	7.34
GO	Biological Process	2.3e-08	9.74
GO	Biological Process	2.6e-08	8.06
GO	Biological Process	2.6e-08	8.06
GO	Biological Process	2.7e-08	9.64
GO	Biological Process	3.7e-08	7.12
GO	Biological Process	4.7e-08	7.26
GO	Biological Process	5.6e-08	6.61
GO	Biological Process	5.9e-08	7.88
GO	Biological Process	6.3e-08	9.15
GO	Biological Process	9.9e-08	6.87
GO	Biological Process	1.5e-07	8.35
GO	Biological Process	1.7e-07	8.29
GO	Biological Process	2.1e-07	8.16
GO	Biological Process	2.1e-07	7.52
GO	Biological Process	2.4e-07	8.41
GO	Biological Process	3.5e-07	7.15
GO	Biological Process	3.6e-07	8.19
GO	Biological Process	4.9e-07	7.15
GO	Biological Process	4.9e-07	6.78
GO	Biological Process	5.3e-07	7.98
GO	Biological Process	5.9e-07	7.92
GO	Biological Process	1.1e-06	7.6
GO	Biological Process	1.3e-06	5.89
GO	Biological Process	1.4e-06	5.83
GO	Biological Process	1.7e-06	6.77
GO	Biological Process	2e-06	5.97
GO	Biological Process	2.7e-06	6.55
GO	Biological Process	2.7e-06	6.31
GO	Biological Process	2.8e-06	6.68
GO	Biological Process	2.8e-06	6.29
GO	Biological Process	3.1e-06	6.65
GO	Biological Process	4.2e-06	6.13
GO	Biological Process	4.3e-06	6.34
GO	Biological Process	5.4e-06	6.75
GO	Biological Process	8.9e-06	6.16
GO	Biological Process	8.8e-06	5.67
GO	Biological Process	1e-05	5.96
GO	Biological Process	1.1e-05	5.52
GO	Biological Process	1.3e-05	5.98
GO	Biological Process	1.4e-05	5.56
GO	Biological Process	1.7e-05	5.49
GO	Biological Process	2.5e-05	5.01
GO	Biological Process	2.7e-05	5.65
GO	Biological Process	2.8e-05	5.92
GO	Biological Process	2.8e-05	5.92
GO	Biological Process	3e-05	4.98
GO	Biological Process	3.3e-05	5.22
GO	Biological Process	3.8e-05	4.67
GO	Biological Process	5.2e-05	5.1
GO	Biological Process	5.2e-05	4.85
GO	Biological Process	5.6e-05	4.86
GO	Biological Process	5.6e-05	5
GO	Biological Process	6.1e-05	4.87
GO	Biological Process	6.2e-05	4.61
GO	Biological Process	6.7e-05	4.72
GO	Biological Process	7.1e-05	4.97
GO	Biological Process	8e-05	4.92
GO	Biological Process	8.8e-05	4.77
GO	Biological Process	0.00011	5.23
GO	Biological Process	0.00012	4.64
GO	Biological Process	0.0002	4.55
GO	Biological Process	0.00021	4.64
GO	Biological Process	0.0002	4.58
GO	Biological Process	0.0002	4.4
GO	Biological Process	0.00026	4.31
GO	Biological Process	0.00029	4.38
GO	Biological Process	0.0003	4.32
GO	Biological Process	0.0003	4.32
GO	Biological Process	0.00033	4.04
GO	Biological Process	0.00034	4.48
GO	Biological Process	0.00036	4.28
GO	Biological Process	0.00037	4.61
GO	Biological Process	0.00041	4.03
GO	Biological Process	0.00042	4.45
GO	Biological Process	0.00042	4.45
GO	Biological Process	0.00045	4.35
GO	Biological Process	0.00046	4.27
GO	Biological Process	0.00049	4.15
GO	Biological Process	0.00053	4.16
GO	Biological Process	0.00054	4.15
GO	Biological Process	0.00058	4.38
GO	Biological Process	0.00059	3.97
GO	Biological Process	0.00063	4.26
GO	Biological Process	0.00068	3.9
GO	Biological Process	0.00069	4.29
GO	Biological Process	0.00072	3.91
GO	Biological Process	0.00074	4.18
GO	Biological Process	0.00086	3.87
GO	Biological Process	0.001	3.62
GO	Biological Process	0.0012	3.62
GO	Biological Process	0.0016	3.81
GO	Biological Process	0.0016	3.75
GO	Biological Process	0.0016	3.63
GO	Biological Process	0.0018	3.69
GO	Biological Process	0.0021	3.74
GO	Biological Process	0.0021	3.66
GO	Biological Process	0.0025	3.46
GO	Biological Process	0.0028	3.48
GO	Biological Process	0.0031	3.22
GO	Biological Process	0.0034	3.43
GO	Biological Process	0.004	3.31
GO	Biological Process	0.0044	3.3
GO	Biological Process	0.0044	3.3
GO	Biological Process	0.005	3.28
GO	Biological Process	0.0056	3.1
GO	Biological Process	0.0056	2.9
GO	Biological Process	0.0057	3.21
GO	Biological Process	0.0062	3.13
GO	Biological Process	0.0062	2.9
GO	Biological Process	0.0065	3.1
GO	Biological Process	0.0069	3.1
GO	Biological Process	0.0077	3.01
GO	Biological Process	0.0089	2.93
GO	Biological Process	0.0091	2.96
GO	Biological Process	0.01	2.82
GO	Biological Process	0.011	2.87
GO	Biological Process	0.016	2.66
GO	Biological Process	0.016	2.52
GO	Biological Process	0.017	2.51
GO	Biological Process	0.022	2.41
GO	Biological Process	0.021	2.3
GO	Biological Process	0.023	2.32
GO	Biological Process	0.025	2.41
GO	Molecular Function	6.3e-93	43.3
GO	Molecular Function	4.9e-81	40.9
GO	Molecular Function	1.4e-65	46.3
GO	Molecular Function	2.2e-64	30.3
GO	Molecular Function	9.2e-64	29.9
GO	Molecular Function	2.5e-63	43.2
GO	Molecular Function	4e-63	29.3
GO	Molecular Function	1.6e-58	34.4
GO	Molecular Function	7.7e-51	33.7
GO	Molecular Function	2.4e-49	21.2
GO	Molecular Function	4e-45	25.5
GO	Molecular Function	2.1e-43	36.2
GO	Molecular Function	1.2e-35	24.4
GO	Molecular Function	3.2e-31	31.5
GO	Molecular Function	1.6e-30	30.8
GO	Molecular Function	1.6e-30	30.8
GO	Molecular Function	7.1e-30	30.1
GO	Molecular Function	2.1e-27	15
GO	Molecular Function	3.1e-27	30.2
GO	Molecular Function	4.4e-26	25.9
GO	Molecular Function	5.1e-26	14
GO	Molecular Function	5.1e-26	14
GO	Molecular Function	4.3e-25	24.7
GO	Molecular Function	4.7e-22	25.6
GO	Molecular Function	2.7e-21	23.6
GO	Molecular Function	2.6e-20	18.6
GO	Molecular Function	9.8e-19	20.3
GO	Molecular Function	3.6e-13	15.3
GO	Molecular Function	6.5e-11	10.7
GO	Molecular Function	9.7e-10	11.9
GO	Molecular Function	5.5e-09	10.8
GO	Molecular Function	8.5e-09	7.97
GO	Molecular Function	9.9e-09	10.4
GO	Molecular Function	2.3e-08	7.61
GO	Molecular Function	3.9e-08	9.2
GO	Molecular Function	9.9e-08	8.16
GO	Molecular Function	1.5e-07	6.95
GO	Molecular Function	1.9e-07	8.35
GO	Molecular Function	1.1e-06	7.72
GO	Molecular Function	1.6e-06	7.26
GO	Molecular Function	5.4e-05	5.57
GO	Molecular Function	0.00031	4.31
GO	Molecular Function	0.00048	4.13
GO	Molecular Function	0.0012	3.92
GO	Molecular Function	0.0019	3.54
GO	Molecular Function	0.0029	3.36
GO	Molecular Function	0.0042	3.23
GO	Molecular Function	0.0042	3.19
GO	Molecular Function	0.0082	2.98
GO	Molecular Function	0.013	2.83
GO	Molecular Function	0.022	2.58
GO	Molecular Function	0.029	2.27
GO	Molecular Function	0.029	2.39
KEGG	Environmental Process	8.4e-136	51.6
KEGG	Environmental Process	4.3e-117	36.5
KEGG	Environmental Process	5e-104	54.7
KEGG	Environmental Process	2.5e-83	42.1
KEGG	Environmental Process	3e-21	17.2
KEGG	Environmental Process	1.3e-20	16
KEGG	Environmental Process	4.9e-17	12.2
KEGG	Environmental Process	6.7e-13	12.2
KEGG	Environmental Process	1.3e-06	7.48
KEGG	Environmental Process	1.8e-06	6.45
KEGG	Environmental Process	1.9e-06	7.03
KEGG	Environmental Process	5.2e-06	6.34
KEGG	Environmental Process	0.0045	3.3
