# Supplementary material for: Priority index for critical Covid-19 identifies clinically actionable targets and drugs
Source: Commun Biol. 2024 Feb 16;7:189. doi: 10.1038/s42003-024-05897-0 (PMC10873402; doi:10.1038/s42003-024-05897-0)
Supplement: Supplementary file 7 — Supplementary Data 6 [file 42003_2024_5897_MOESM7_ESM.xlsx]

## Sheet: SData6
Supplementary Data 6 | Phylostrata enrichments for leading target genes.
PSG	Odds ratio	CI low	CI high	Genes
PSG01 (Cellular organisms)	0	0	0.137
PSG02 (Eukaryota)	0.312	0.193	0.482	CTSA, CTSB, CTSC, CTSD, CTSE, CTSF, CTSH, CTSK, CTSL, CTSS, CTSV, FYN, GNAI1, GNAI2, GNAI3, GNAO1, GNB1, JUN, LGMN, PIK3CA, RAB7A, RGS1, SRC
PSG03 (Opisthokonta)	0.271	0.00681	1.54	DPP4
PSG04 (Metazoa)	0.455	0.231	0.815	ARRB1, ARRB2, CBL, CD74, GNAQ, ITK, PIK3R1, PTPN1, SH3BP2, STAT5A, STAT5B, VAV1
PSG05 (Eumetazoa)	0.362	0.116	0.862	LCP2, PLCG1, PRKCQ, SHC1, ZAP70
PSG06 (Bilateria)	0.583	0.248	1.17	CD86, CSK, EGFR, GNG2, JAK1, JAK2, PTPN22, TYK2
PSG07 (Chordata)	0.533	0.0637	1.97	IL20RA, MMP9
PSG08 (Euteleostomi)	3.02	2.24	4.04	AGT, CCL11, CCL19, CCL2, CCL20, CCL21, CCL22, CCL27, CCL3, CCR6, CCR7, CCR9, CD274, CD3D, CD3E, CSF3, CXCL11, CXCL12, CXCL14, CXCL9, CXCR1, CXCR2, CXCR3, CXCR4, CXCR5, GNAZ, GRAP2, HCK, HLA-A, HLA-B, HLA-C, HLA-DOA, HLA-DQB1, HLA-DRA, HLA-DRB1, HLA-DRB5, IFNA10, IFNA14, IFNA16, IFNA17, IFNA4, IFNA7, IFNAR1, IFNLR1, IL10, IL12A, IL12B, IL12RB2, IL15, IL1B, IL22RA2, IL6R, IL7R, IRF1, IRF9, LCK, PAG…
PSG09 (Amniota)	7.48	4.86	11.2	ACKR2, CCL1, CCL17, CCL5, CCR8, CD28, CD4, CD80, CX3CL1, CX3CR1, CXCL1, CXCL13, CXCL3, HLA-DMA, HLA-DMB, HLA-DPB1, IFNAR2, IFNG, IFNGR1, IFNGR2, IFNK, IL10RA, IL18, IL22RA1, IL2RA, IL4R, IL5, IL6, LIF, PDCD1, PDCD1LG2
PSG10 (Mammalia)	3.87	2.05	6.77	CCL13, CCR1, CCRL2, CD3G, CXCL10, CXCL16, CXCR6, FOXP3, IFNB1, IL13, IL1RN, IL23R, STAT2, TBX21
PSG11 (Theria)	1.48	0.532	3.32	CCL24, CCL26, CCL8, CCR10, CCR3, IL1A
PSG12 (Eutheria)	3.3	1.79	5.66	CCL16, CCL4L1, CCL7, CCR2, CSF2, CXCL5, HLA-DOB, ICAM1, IFNE, IFNL1, IFNW1, IL2, IL3RA, IL4, PPBP
PSG13 (Euarchontoglires)	8.13	2.48	21	CXCL6, FPR1, HLA-DPA1, HLA-E, PF4
PSG14 (Catarrhini)	5.64	1.98	13.1	CCL18, HLA-F, IFNA1, IFNA2, IFNA21, IFNA8
PSG15 (Homininae)	1.35	0.0333	7.99	HLA-DQA2
PSG16 (Homo sapiens)	12.2	0.256	110	HLA-G
