# Supplementary material for: Priority index for critical Covid-19 identifies clinically actionable targets and drugs
Source: Commun Biol. 2024 Feb 16;7:189. doi: 10.1038/s42003-024-05897-0 (PMC10873402; doi:10.1038/s42003-024-05897-0)
Supplement: Supplementary file 8 — Supplementary Data 7 [file 42003_2024_5897_MOESM8_ESM.xlsx]

## Sheet: SData7
Supplementary Data 7 | List of pathway crosstalk genes for critical Covid-19.
Genes	TARGET INDEX		Target type	Evidence			Genomic location			Description	Covid-19 phase-III drug targets
	Rank	Rating		Proximity	QTL	PCHiC	CHR	Start	End		Known	Drug
IL10RB	6	4.59991	Core	1	32	22	chr21	34638665	34669539	interleukin 10 receptor subunit beta	yes	peginterferon lambda-1a [Interferon lambda receptor agonist] (phase-III)
IFNAR2	8	4.57153	Core	1	48	15	chr21	34602231	34636820	interferon alpha and beta receptor subunit 2	yes	interferon beta-1a [Interferon alpha/beta receptor agonist] (phase-III)
TYK2	15	4.22529	Core	1	13	26	chr19	10461204	10491277	tyrosine kinase 2	no
IL10	16	4.21547	Peripheral	0	0	0	chr1	206940948	206945839	interleukin 10	no
IFNAR1	20	4.18982	Core	0	10	16	chr21	34696734	34732128	interferon alpha and beta receptor subunit 1	yes	interferon beta-1a [Interferon alpha/beta receptor agonist] (phase-III)
PTPN6	23	4.16328	Core	0	1	0	chr12	7055740	7070479	protein tyrosine phosphatase non-receptor type 6	no
PTPN11	30	4.10659	Peripheral	0	0	0	chr12	112856536	112947717	protein tyrosine phosphatase non-receptor type 11	no
JAK3	37	4.06008	Peripheral	0	0	0	chr19	17935591	17958841	Janus kinase 3	no
CXCL12	39	4.05924	Peripheral	0	0	0	chr10	44865601	44880545	C-X-C motif chemokine ligand 12	no
CXCR4	40	4.05733	Peripheral	0	0	0	chr2	136871919	136875725	C-X-C motif chemokine receptor 4	no
STAT3	43	4.0416	Peripheral	0	0	0	chr17	40465343	40540513	signal transducer and activator of transcription 3	no
CXCL6	47	4.02872	Peripheral	0	0	0	chr4	74702273	74704477	C-X-C motif chemokine ligand 6	no
CSF2	49	4.02153	Core	1	0	0	chr5	131409485	131411863	colony stimulating factor 2	yes	lenzilumab [Granulocyte-macrophage colony-stimulating factor inhibitor] (phase-III)
PLCG1	55	4.01125	Peripheral	0	0	0	chr20	39766161	39804357	phospholipase C gamma 1	no
CXCL2	57	4.00432	Peripheral	0	0	0	chr4	74962754	74964997	C-X-C motif chemokine ligand 2	no
CXCL1	58	4.0017	Peripheral	0	0	0	chr4	74735109	74737019	C-X-C motif chemokine ligand 1	no
JAK2	59	3.99798	Peripheral	0	0	0	chr9	4985086	5128183	Janus kinase 2	yes	baricitinib [Tyrosine-protein kinase JAK2 inhibitor] (phase-III), pacritinib [Tyrosine-protein kinase JAK2 inhibitor] (phase-III)
STAT2	64	3.98708	Peripheral	0	0	0	chr12	56735382	56754037	signal transducer and activator of transcription 2	no
IL6	65	3.98279	Peripheral	0	0	0	chr7	22766766	22771621	interleukin 6	yes	siltuximab [Interleukin-6 inhibitor] (phase-III), olokizumab [Interleukin-6 inhibitor] (phase-III)
IL4	78	3.95147	Core	0	0	1	chr5	132009678	132018370	interleukin 4	no
PPBP	79	3.95076	Peripheral	0	0	0	chr4	74852156	74853907	pro-platelet basic protein	no
CXCR2	82	3.93947	Peripheral	0	0	0	chr2	218990013	219001976	C-X-C motif chemokine receptor 2	yes	reparixin [Interleukin-8 receptor B modulator] (phase-III)
IL13	83	3.93898	Core	0	0	1	chr5	131993865	131996801	interleukin 13	no
CXCL5	86	3.93027	Peripheral	0	0	0	chr4	74861359	74864446	C-X-C motif chemokine ligand 5	no
STAT1	87	3.92924	Peripheral	0	0	0	chr2	191833762	191878976	signal transducer and activator of transcription 1	no
CXCL8	90	3.92629	Peripheral	0	0	0	chr4	74606223	74609433	C-X-C motif chemokine ligand 8	no
IRF1	91	3.92547	Core	1	0	39	chr5	131776132	131826465	interferon regulatory factor 1	no
IFNGR2	92	3.92123	Core	0	1	8	chr21	34775202	34809828	interferon gamma receptor 2	no
IFNA17	93	3.92031	Core	1	0	0	chr9	21227242	21228221	interferon alpha 17	no
IFNA21	98	3.90027	Core	1	0	0	chr9	21165636	21166659	interferon alpha 21	no
IL10RA	100	3.89679	Peripheral	0	0	0	chr11	117857106	117872199	interleukin 10 receptor subunit alpha	no
IFNA2	101	3.89637	Peripheral	0	0	0	chr9	21384254	21385396	interferon alpha 2	no
GNB1	103	3.88888	Peripheral	0	0	0	chr1	1716725	1822526	G protein subunit beta 1	no
IFNK	104	3.88416	Peripheral	0	0	0	chr9	27524312	27526496	interferon kappa	no
IFNL2	105	3.88037	Peripheral	0	0	0	chr19	39759157	39760732	interferon lambda 2	no
CXCL3	106	3.87816	Peripheral	0	0	0	chr4	74902312	74904490	C-X-C motif chemokine ligand 3	no
STAT6	108	3.87181	Peripheral	0	0	0	chr12	57489187	57522883	signal transducer and activator of transcription 6	no
IFNL3	110	3.86485	Peripheral	0	0	0	chr19	39734272	39735646	interferon lambda 3	no
JAK1	111	3.8633	Peripheral	0	0	0	chr1	65298906	65432619	Janus kinase 1	yes	baricitinib [Tyrosine-protein kinase JAK1 inhibitor] (phase-III)
IFNL1	112	3.86051	Peripheral	0	0	0	chr19	39786965	39789312	interferon lambda 1	no
IFNW1	113	3.85828	Peripheral	0	0	0	chr9	21140631	21142144	interferon omega 1	no
GNAI2	115	3.85431	Peripheral	0	0	0	chr3	50263724	50296786	G protein subunit alpha i2	no
GNG2	118	3.84375	Peripheral	0	0	0	chr14	52313952	52436518	G protein subunit gamma 2	no
IFNG	120	3.83068	Peripheral	0	0	0	chr12	68548550	68553521	interferon gamma	no
IL2	121	3.83063	Peripheral	0	0	0	chr4	123372626	123377650	interleukin 2	no
IFNB1	130	3.80962	Peripheral	0	0	0	chr9	21077104	21077943	interferon beta 1	no
IFNGR1	131	3.80838	Peripheral	0	0	0	chr6	137518621	137540567	interferon gamma receptor 1	no
PIK3CA	157	3.69064	Peripheral	0	0	0	chr3	178866311	178952497	phosphatidylinositol-4,5-bisphosphate 3-kinase catalytic subunit alpha	no
GNAQ	194	3.59208	Peripheral	0	0	0	chr9	80335191	80646219	G protein subunit alpha q	no
PLCB1	387	3.07555	Peripheral	0	0	0	chr20	8112912	8865547	phospholipase C beta 1	no
