# Supplementary material for: Priority index for critical Covid-19 identifies clinically actionable targets and drugs
Source: Commun Biol. 2024 Feb 16;7:189. doi: 10.1038/s42003-024-05897-0 (PMC10873402; doi:10.1038/s42003-024-05897-0)
Supplement: Supplementary file 9 — Supplementary Data 8 [file 42003_2024_5897_MOESM9_ESM.xlsx]

## Sheet: SData6
Supplementary Data 8 | KEGG enrichments for crosstalk genes.
KEGG	FDR	Num	Genes
JAK-STAT signaling pathway	1.2e-51	33	CSF2®049, IFNA17®093, IFNA2®101, IFNA21®098, IFNAR1®020, IFNAR2®008, IFNB1®130, IFNG®120, IFNGR1®131, IFNGR2®092, IFNK®104, IFNL1®112, IFNL2®105, IFNL3®110, IFNW1®113, IL10®016, IL10RA®100, IL10RB®006, IL13®083, IL2®121, IL4®078, IL6®065, JAK1®111, JAK2®059, JAK3®037, PIK3CA®157, PTPN11®030, PTPN6®023, STAT1®087, STAT2®064, STAT3®043, STAT6®108, TYK2®015
Cytokine-cytokine receptor interaction	4e-41	32	CSF2®049, CXCL1®058, CXCL12®039, CXCL2®057, CXCL3®106, CXCL5®086, CXCL6®047, CXCL8®090, CXCR2®082, CXCR4®040, IFNA17®093, IFNA2®101, IFNA21®098, IFNAR1®020, IFNAR2®008, IFNB1®130, IFNG®120, IFNGR1®131, IFNGR2®092, IFNK®104, IFNL1®112, IFNL2®105, IFNL3®110, IFNW1®113, IL10®016, IL10RA®100, IL10RB®006, IL13®083, IL2®121, IL4®078, IL6®065, PPBP®079
Signaling molecules and interaction	1.5e-26	32	CSF2®049, CXCL1®058, CXCL12®039, CXCL2®057, CXCL3®106, CXCL5®086, CXCL6®047, CXCL8®090, CXCR2®082, CXCR4®040, IFNA17®093, IFNA2®101, IFNA21®098, IFNAR1®020, IFNAR2®008, IFNB1®130, IFNG®120, IFNGR1®131, IFNGR2®092, IFNK®104, IFNL1®112, IFNL2®105, IFNL3®110, IFNW1®113, IL10®016, IL10RA®100, IL10RB®006, IL13®083, IL2®121, IL4®078, IL6®065, PPBP®079
Viral protein interaction with cytokine and cytokine receptor	6.9e-21	15	CXCL1®058, CXCL12®039, CXCL2®057, CXCL3®106, CXCL5®086, CXCL6®047, CXCL8®090, CXCR2®082, CXCR4®040, IL10®016, IL10RA®100, IL10RB®006, IL2®121, IL6®065, PPBP®079
PI3K-Akt signaling pathway	7.1e-13	15	GNB1®103, GNG2®118, IFNA17®093, IFNA2®101, IFNA21®098, IFNAR1®020, IFNAR2®008, IFNB1®130, IL2®121, IL4®078, IL6®065, JAK1®111, JAK2®059, JAK3®037, PIK3CA®157
TNF signaling pathway	7.1e-12	10	CSF2®049, CXCL1®058, CXCL2®057, CXCL3®106, CXCL5®086, CXCL6®047, IFNB1®130, IL6®065, IRF1®091, PIK3CA®157
