# Supplementary material for: Priority index for critical Covid-19 identifies clinically actionable targets and drugs
Source: Commun Biol. 2024 Feb 16;7:189. doi: 10.1038/s42003-024-05897-0 (PMC10873402; doi:10.1038/s42003-024-05897-0)
Supplement: Supplementary file 10 — Supplementary Data 9 [file 42003_2024_5897_MOESM10_ESM.xlsx]

## Sheet: SData9
Supplementary Data 9 | Drug index identified by crosstalk-based effect-by-removal analysis.
Crosstalk genes	DRUG INDEX [0-1]	Drugs to repurpose		TARGET INDEX [0-5]
		Phase	Drug info, formatted as drugs [mechanisms of action] (disease indications)
PIK3CA	0.34	4	alpelisib [PI3-kinase p110-alpha subunit inhibitor] (breast carcinoma); copanlisib hydrochloride [PI3-kinase p110-alpha subunit inhibitor] (follicular lymphoma)	3.69064
PLCB1	0.28			3.07555
CXCR2	0.16	3	ladarixin [Interleukin-8 receptor B modulator] (type 1 diabetes mellitus); reparixin [Interleukin-8 receptor B modulator] (type 1 diabetes mellitus | viral pneumonia)	3.93947
GNAQ	0.06			3.59208
CXCR4	0.04	4	plerixafor [C-X-C chemokine receptor type 4 partial agonist] (acute lymphoblastic leukemia | multiple myeloma | non-Hodgkins lymphoma)	4.05733
JAK2	0.04	4	baricitinib [Tyrosine-protein kinase JAK2 inhibitor] (rheumatoid arthritis | immune system disease); fedratinib hydrochloride [Tyrosine-protein kinase JAK2 inhibitor] (Myelofibrosis | primary myelofibrosis); pacritinib citrate [Tyrosine-protein kinase JAK2 inhibitor] (polycythemia vera | primary myelofibrosis); ruxolitinib phosphate [Tyrosine-protein kinase JAK2 inhibitor] (Myelofibrosis | polycy…	3.99798
IFNB1	0.04			3.80962
IFNAR2	0.02	4	interferon alfa-2b [Interferon alpha/beta receptor agonist] (anogenital venereal wart | chronic hepatitis B virus infection | chronic hepatitis C virus infection | cutaneous melanoma | follicular lymphoma | hairy cell leukemia | hepatitis B virus infection | Kaposi's sarcoma | melanoma); interferon beta-1a [Interferon alpha/beta receptor agonist] (multiple sclerosis); interferon beta-1b [Interfer…	4.57153
TYK2	0.02	4	deucravacitinib [Tyrosine-protein kinase TYK2 negative allosteric modulator] (psoriasis); tofacitinib citrate [Janus Kinase (JAK) inhibitor] (rheumatoid arthritis | psoriatic arthritis); upadacitinib [Janus Kinase (JAK) inhibitor] (rheumatoid arthritis | immune system disease)	4.22529
IFNAR1	0.02	4	anifrolumab [Interferon-alpha/beta receptor alpha chain antagonist] (systemic lupus erythematosus | immune system disease); interferon alfa-2b [Interferon alpha/beta receptor agonist] (anogenital venereal wart | chronic hepatitis B virus infection | chronic hepatitis C virus infection | cutaneous melanoma | follicular lymphoma | hairy cell leukemia | hepatitis B virus infection | Kaposi's sarcoma…	4.18982
JAK3	0.02	4	tofacitinib citrate [Janus Kinase (JAK) inhibitor] (rheumatoid arthritis | psoriatic arthritis); upadacitinib [Janus Kinase (JAK) inhibitor] (rheumatoid arthritis | immune system disease)	4.06008
IL6	0.02	4	siltuximab [Interleukin-6 inhibitor] (Castleman disease | Giant Lymph Node Hyperplasia | immune system disease)	3.98279
IL13	0.02	4	tralokinumab [Interleukin-13 inhibitor] (atopic eczema | Eczema)	3.93898
IFNGR2	0.02	4	interferon gamma-1b [Interferon gamma receptor agonist] (Albers-Schonberg osteopetrosis | chronic granulomatous disease | osteopetrosis)	3.92123
JAK1	0.02	4	abrocitinib [Tyrosine-protein kinase JAK1 inhibitor] (atopic eczema | Eczema); baricitinib [Tyrosine-protein kinase JAK1 inhibitor] (rheumatoid arthritis | immune system disease); filgotinib [Tyrosine-protein kinase JAK1 inhibitor] (immune system disease); ruxolitinib phosphate [Tyrosine-protein kinase JAK1 inhibitor] (Myelofibrosis | polycythemia vera | primary myelofibrosis); tofacitinib citrat…	3.8633
IFNG	0.02	4	emapalumab [Interferon gamma inhibitor] (hemophagocytic syndrome | immune system disease | Primary hemophagocytic lymphohistiocytosis)	3.83068
IFNGR1	0.02	4	interferon gamma-1b [Interferon gamma receptor agonist] (Albers-Schonberg osteopetrosis | chronic granulomatous disease | osteopetrosis)	3.80838
IL10RB	0.02	3	pegilodecakin [IL-10 receptor agonist] (pancreatic carcinoma); peginterferon lambda-1a [Interferon lambda receptor agonist] (chronic hepatitis C virus infection | hepatitis C virus infection | hepatitis D virus infection | severe acute respiratory syndrome)	4.59991
CSF2	0.02	3	lenzilumab [Granulocyte-macrophage colony-stimulating factor inhibitor] (pneumonia); otilimab [Granulocyte-macrophage colony-stimulating factor inhibitor] (rheumatoid arthritis); pexastimogene devacirepvec [Granulocyte-macrophage colony-stimulating factor vaccine antigen] (hepatocellular carcinoma)	4.02153
IL10RA	0.02	3	pegilodecakin [IL-10 receptor agonist] (pancreatic carcinoma)	3.89679
IL10	0.02			4.21547
PTPN6	0.02			4.16328
PTPN11	0.02			4.10659
CXCL12	0.02			4.05924
STAT3	0.02			4.0416
CXCL6	0.02			4.02872
PLCG1	0.02			4.01125
CXCL2	0.02			4.00432
CXCL1	0.02			4.0017
STAT2	0.02			3.98708
IL4	0.02			3.95147
PPBP	0.02			3.95076
CXCL5	0.02			3.93027
STAT1	0.02			3.92924
CXCL8	0.02			3.92629
IRF1	0.02			3.92547
IFNA17	0.02			3.92031
IFNA21	0.02			3.90027
IFNA2	0.02			3.89637
GNB1	0.02			3.88888
IFNK	0.02			3.88416
IFNL2	0.02			3.88037
CXCL3	0.02			3.87816
STAT6	0.02			3.87181
IFNL3	0.02			3.86485
IFNL1	0.02			3.86051
IFNW1	0.02			3.85828
GNAI2	0.02			3.85431
GNG2	0.02			3.84375
IL2	0.02			3.83063
